# Supplementary material for: The role of mitochondria-related key genes in primary biliary cholangitis was analyzed based on transcriptome sequencing data
Source: Front Immunol. 2025 Oct 9;16:1644682. doi: 10.3389/fimmu.2025.1644682 (PMC12546157; doi:10.3389/fimmu.2025.1644682)
Supplement: Supplementary Table 1 [file Table1.xls]

## Sheet: Sheet1
Sample ID	Sample	Groups	Sample ID	Sample	Groups
3	YQKM2A1	Control	和耀琼	YQKM2B1	PBC
4	YQKM2A2	Control	杨泽燕	YQKM2B2	PBC
5	YQKM2A3	Control	孙佩雪	YQKM2B3	PBC
6	YQKM2A4	Control	王继芬	YQKM2B4	PBC
1	YQKM2A5	Control	李前香	YQKM2B5	PBC
2	YQKM2A6	Control	王作彪	YQKM2B6	PBC
普金龙	YQKM2A7	Control	谭彩琼	YQKM2B7	PBC
樊熙昊	YQKM2A8	Control	郑翠芬	YQKM2B8	PBC
李雪	YQKM2A9	Control	孟关乔	YQKM2B9	PBC
王专	YQKM2A10	Control	孙和英	YQKM2B10	PBC
陈炽	YQKM2A11	Control	和汝贞	YQKM2B11	PBC
李志琦	YQKM2A12	Control	代敏	YQKM2B12	PBC
刘紫娟	YQKM2A13	Control	孙美琼	YQKM2B13	PBC
赵丽红	YQKM2A14	Control	赵万红	YQKM2B14	PBC
冯 3	YQKM2A15	Control	戴兵	YQKM2B15	PBC
