# Supplementary material for: The role of mitochondria-related key genes in primary biliary cholangitis was analyzed based on transcriptome sequencing data
Source: Front Immunol. 2025 Oct 9;16:1644682. doi: 10.3389/fimmu.2025.1644682 (PMC12546157; doi:10.3389/fimmu.2025.1644682)
Supplement: Supplementary Table 2 [file Table2.xls]

Sample	Input reads	Mapped reads	Mapping ratio
YQKM2A1	38385167	37789466	98.45%
YQKM2A2	40713907	39994287	98.23%
YQKM2A3	44769157	44039572	98.37%
YQKM2A4	38366336	37766110	98.44%
YQKM2A5	45548403	44905685	98.59%
YQKM2A6	44658695	44029104	98.59%
YQKM2A7	43071259	42365162	98.36%
YQKM2A8	45350973	44628264	98.41%
YQKM2A9	44923620	43989454	97.92%
YQKM2A10	46177125	45497688	98.53%
YQKM2A11	38167907	37528743	98.33%
YQKM2A12	39323792	38707790	98.43%
YQKM2A13	58278243	57311433	98.34%
YQKM2A14	51556213	50066149	97.11%
YQKM2A15	54730971	53391755	97.55%
YQKM2B1	42931598	41875623	97.54%
YQKM2B2	39497101	38745475	98.10%
YQKM2B3	51631859	50784696	98.36%
YQKM2B4	46204453	45537766	98.56%
YQKM2B5	39460703	38600796	97.82%
YQKM2B6	62245361	61046265	98.07%
YQKM2B7	53464144	52244181	97.72%
YQKM2B8	50958749	49937814	98.00%
YQKM2B9	41230404	40335754	97.83%
YQKM2B10	48770149	47706169	97.82%
YQKM2B11	37792707	33670537	89.09%
YQKM2B12	38113494	36457558	95.66%
YQKM2B13	39096848	35943130	91.93%
YQKM2B14	53911514	52323539	97.05%
YQKM2B15	39665790	38974882	98.26%
