# Supplementary material for: The role of mitochondria-related key genes in primary biliary cholangitis was analyzed based on transcriptome sequencing data
Source: Front Immunol. 2025 Oct 9;16:1644682. doi: 10.3389/fimmu.2025.1644682 (PMC12546157; doi:10.3389/fimmu.2025.1644682)
Supplement: Supplementary Table 3 [file Table3.xlsx]

## Sheet: Pvalue
	baseMean	log2FoldChange	lfcSE	stat	pvalue	padj
HBA1	4177.54291877985	4.12923857104168	0.577715373404793	7.14753105271513	8.83525378752605e-13	2.04066988081703e-08
ALAS2	1468.01319331669	5.36356245874319	0.762252419865548	7.03646498057593	1.97178178181959e-12	2.04066988081703e-08
HBG1	121.152970840999	6.4951412890543	0.927875465825471	7.00001404097477	2.55936857962003e-12	2.04066988081703e-08
EPB42	81.0391510464044	4.93482655734565	0.713871211899886	6.91276868304043	4.75284626936142e-12	2.2737616552625e-08
AHSP	179.546062074807	5.39537541678073	0.806463665188075	6.69016553340004	2.22918294481279e-11	8.88700933998699e-08
SELENBP1	157.615317533583	5.12038709558381	0.781061705991107	6.55567550720776	5.53905603186952e-11	1.8927745754617e-07
FAM20A	55.6960281782386	2.81369286833274	0.431402404864533	6.5222002395102	6.92834332876636e-11	2.07157465530114e-07
SLC4A1	529.459217089478	4.79060240715065	0.741182813667549	6.46345586920129	1.02338390808522e-10	2.71992700904427e-07
HBA2	9012.71670303101	3.8043628830167	0.597838428269141	6.36353018328226	1.97168624958116e-10	4.71627350899813e-07
HBM	43.0430521338654	4.71624638082033	0.747534263827968	6.30907051225907	2.80716212243944e-10	6.10430163352286e-07
HBG2	1505.89670811799	5.40513515891578	0.883228514455959	6.11974712144022	9.37239745036398e-10	1.86823122510589e-06
CA1	357.297046991888	4.58167700379275	0.751951292087706	6.09305024408198	1.10779273213096e-09	2.03833862712097e-06
HBD	254.823991653632	4.23529798006172	0.711717107928919	5.9508165995705	2.66807925075377e-09	4.55860397700215e-06
ANKRD22	262.060067113062	2.95232633959044	0.515673854283789	5.72518136233778	1.03323301193927e-08	1.58795442890154e-05
SUCNR1	17.978053793103	2.68129631242874	0.468717997576261	5.72048934816609	1.06217687551943e-08	1.58795442890154e-05
KRT1	29.5465079030193	4.80562158717276	0.845302390826389	5.68509167763581	1.30742504567579e-08	1.83962394662146e-05
IFIT1B	50.7313467802879	4.89501368504873	0.89570752315206	5.4649688190882	4.62988179971731e-08	6.15259848051323e-05
HBB	112225.109134416	3.68566097301606	0.685883318682582	5.37359762604423	7.71809863621725e-08	9.71667996727982e-05
RNASE2	541.282633362475	2.04405084019024	0.3861081758463	5.29398486760852	1.19679340707941e-07	0.000143136491486697
AK4	27.5041221204021	2.13295426736177	0.404661609027233	5.27095780716433	1.35713668086902e-07	0.000154584330506605
MELK	17.9198511583663	2.17351330424526	0.415931982167993	5.22564601287956	1.73548103492105e-07	0.000180490027631789
ABCC13	8.55941057102656	5.5740286630364	1.07294504999604	5.19507374870405	2.04638700117757e-07	0.000192610882194788
PRTN3	68.0769382073481	3.99848330834093	0.770297612260722	5.19082916096015	2.09359654559552e-07	0.000192610882194788
SGIP1	8.07625109262981	5.36721128355431	1.05045497344261	5.10941584289385	3.23156391904164e-07	0.000286292625716578
DEPDC1	5.14132937572981	2.91084682092524	0.575389373240606	5.05891654642714	4.21645335233164e-07	0.000360205586384903
MUC1	24.3167158257997	1.35065730827373	0.270893749819344	4.98593012638522	6.16644288307519e-07	0.000508625219872961
MKI67	203.799053418237	2.29520105327012	0.461716939386467	4.97101331460786	6.66038747752183e-07	0.000531054894874407
SNORD3B-1	63.6295161141936	3.57920804537544	0.721688864435039	4.95948908422933	7.06788190481753e-07	0.000533286886583884
NCAPG	28.8937478795098	2.09991465436894	0.42388824787834	4.95393459214665	7.27276621056757e-07	0.000533286886583884
TMOD1	38.3823145332057	2.90156361864503	0.586744965963234	4.94518706927747	7.60707783563542e-07	0.000533286886583884
LRRC2	5.00009015962457	4.02798004246164	0.815579056319226	4.93879779189063	7.86056691047927e-07	0.000533286886583884
COL17A1	56.4600587129254	3.44584346444559	0.698010594462023	4.93666355752294	7.94703925101698e-07	0.000533286886583884
CDCA2	18.1503854772155	2.32690814513372	0.471536807932571	4.93473278435236	8.02605682149658e-07	0.000533286886583884
KNL1	49.1330603660511	1.83216183440426	0.372639668993458	4.91671173751613	8.80099984042504e-07	0.000550375756017494
KIF14	14.7659767605857	1.89975536945487	0.386419057743174	4.91630868454087	8.81913007302384e-07	0.000550375756017494
CR1L	8.3875858325509	3.51614424606968	0.715695045310504	4.91290846444829	8.97351776115479e-07	0.000550375756017494
CD274	325.010107166197	2.77847268624388	0.568654749779419	4.88604498128548	1.02881703042715e-06	0.000591227073450771
AL109615.2	8.53307049760147	3.9931283639803	0.818032947633108	4.8813784035643	1.05346873312127e-06	0.000591227073450771
MIR34AHG	6.30889022170657	3.20827065303118	0.657481713898494	4.87963480232469	1.06282458856117e-06	0.000591227073450771
PBK	8.41347306868527	2.58459831429047	0.532118645550914	4.85718426877257	1.19066779706282e-06	0.000632906082349838
DLGAP5	19.8302223677701	2.53038585606395	0.523550222420393	4.83312917787693	1.34403511881931e-06	0.000684999225706647
LINC02772	4.92455788546583	5.1731158010406	1.07040755934746	4.83284684965624	1.34594329465771e-06	0.000684999225706647
Z93241.1	20.8560802015196	3.06201848587787	0.636092334483877	4.81379560777507	1.48090274043891e-06	0.000737983198985389
AL137025.1	2.47994535612664	2.82178923442071	0.590255944123425	4.78061976760147	1.74755610980492e-06	0.000853092696868035
SNCA	367.236600345798	2.44682874355573	0.512924381207327	4.77034984727447	1.83906230912892e-06	0.000868706758079889
CLSPN	33.8675729041704	1.85367118919824	0.388698442544714	4.76891848874595	1.85217578018705e-06	0.000868706758079889
AC078962.2	9.60139976581183	3.34490278994349	0.702179555618777	4.76360036856368	1.90168952076825e-06	0.000871087444193651
HP	348.351808673653	2.59636144555677	0.545384170022613	4.7606102051864	1.9300850561147e-06	0.000871087444193651
RAB3IL1	10.2619459439889	3.01846218382757	0.634989148055939	4.75356499094322	1.99860818154885e-06	0.0008853094019009
ASPM	33.9311261589006	2.19061827654497	0.461456401713163	4.74718363080948	2.06268668909366e-06	0.000891709619735769
CCNA2	50.2845358834428	1.85861368747849	0.391719841292665	4.74475247754904	2.08761449436468e-06	0.000891709619735769
AC093525.10	9.85469247945073	2.39782600293761	0.506760423695083	4.73167574029099	2.22673916401688e-06	0.000934449136899717
BPI	763.064538252105	2.8910512019301	0.612690344518655	4.71861720654565	2.37453147466672e-06	0.000979289532310825
ANLN	26.7406534963935	2.19648708710302	0.468680484216461	4.68653413375021	2.77870493679159e-06	0.00112655291674669
IL31RA	42.2463424633514	1.91246624850534	0.409531389872973	4.66988928272028	3.01362112807736e-06	0.00119514298887786
H2BP2	4.58283220518977	2.35255356598224	0.504020949517818	4.66757099726282	3.04781447832564e-06	0.00119514298887786
KLF1	10.4751753963026	3.16231393280532	0.678512047606015	4.6606599602216	3.15197087801937e-06	0.00121605070003586
KIF23	28.4822266434679	1.81037120903467	0.38912763984613	4.65238400888339	3.28119310525217e-06	0.00124581173139098
ETV1	6.41005574319452	4.59637736934343	0.992024519966302	4.6333304034658	3.59829556917463e-06	0.00134486296897902
DIAPH3	10.5181665653845	2.54239044775407	0.549318212639572	4.62826534648729	3.68741362554161e-06	0.00135242454245939
ELANE	242.511498535423	3.33638622288211	0.721742907435418	4.62267961141087	3.78814566658775e-06	0.00135242454245939
SERPINB10	80.0778144281273	2.77815723219985	0.602182153236179	4.61348317493269	3.95976331475822e-06	0.00139290497777966
AZU1	342.501017267171	3.25504596923738	0.707159165726877	4.60298915293217	4.16469927599098e-06	0.00144376241567687
CEACAM6	156.67131545095	3.08921120457371	0.676754191508441	4.5647463190262	5.00098705218279e-06	0.00168483958152412
POLQ	20.8452283066627	2.00413035018997	0.439631468080917	4.55865991335519	5.14810576430029e-06	0.00171031513725087
CCNB2	44.8889221799824	1.82058711789626	0.402456021427506	4.52369208302231	6.0770116612234e-06	0.00199126190323923
ZFHX2	4.69231875053366	2.40613097681956	0.533094070821027	4.51352042447938	6.37603061231638e-06	0.00206100881414335
METTL7B	6.61879632298754	3.72173190159086	0.828190230201858	4.49381285345971	6.9959116059446e-06	0.00223122940818927
LHFPL2	163.487885727946	1.25435332520356	0.279538270419434	4.48723290489513	7.21541832488205e-06	0.00225178858375241
DEFA4	459.450087485885	3.22974121265811	0.719919470081853	4.4862534587249	7.24865054134347e-06	0.00225178858375241
RUNDC3A	15.9946590066486	2.51828160918083	0.56282437192854	4.47436489033309	7.66387684220911e-06	0.00235025556494413
ACHE	3.51458223251355	4.15733327765867	0.936019771888115	4.4415015606696	8.93332989570322e-06	0.00264818255900016
CFB	28.4260509360047	2.01032693815788	0.452690874610942	4.44083822075191	8.96091447307641e-06	0.00264818255900016
SFRP2	7.59031891407852	4.08714118864503	0.920386343788241	4.4406799560092	8.96750782939017e-06	0.00264818255900016
PCLAF	59.7618786016606	1.92197664192703	0.433142527207945	4.43728454538089	9.11008325810254e-06	0.0026574779455343
CEP55	17.3099788246137	2.14226077096458	0.483295566759762	4.43261001818678	9.30991695978983e-06	0.0026830507672069
INHBA	22.207257938611	2.96756316081142	0.67013138606022	4.42833035810793	9.49653686642841e-06	0.0027042519267258
FDPSP3	8.82369724953619	2.5368185748585	0.573931977888461	4.4200683575633	9.86696846456699e-06	0.00276063622712625
MCOLN3	16.7462111611389	2.41051068523506	0.54551337276776	4.41879302244216	9.92536436174152e-06	0.00276063622712625
KIF15	16.1935534127119	1.64174080927922	0.372999515354796	4.40145560971467	1.07527068698918e-05	0.00295637641756105
SERPINB2	37.1827098276186	1.63920953610734	0.373176083314903	4.39259001152039	1.12008231997624e-05	0.00296860113568391
OLR1	56.0023314882784	2.71866372542699	0.619472095144971	4.38867827418563	1.14041629805607e-05	0.00296860113568391
AC005776.2	19.0430192284301	2.14915830553476	0.4897517084521	4.38826096661786	1.14260622828361e-05	0.00296860113568391
KIF11	50.8474572111387	1.90466943042939	0.434081429128297	4.38781597787829	1.14494584505842e-05	0.00296860113568391
AC092490.1	64.062718999361	2.51407459008223	0.573297002622266	4.38529170496762	1.15830450312219e-05	0.00296860113568391
NUSAP1	127.030266418556	1.34367865747019	0.306447570985939	4.38469345065177	1.16149225233661e-05	0.00296860113568391
AL021155.5	33.3491377352954	2.56102977486253	0.584518469059577	4.38143516488527	1.17900128716543e-05	0.00296860113568391
AC100778.2	4.45012484623275	2.14005749184385	0.491008570502559	4.35849315146056	1.30961019812624e-05	0.00326311207699787
AC245014.3	16.0113253640093	3.35843339308558	0.772374440034717	4.3481933360387	1.37263578200347e-05	0.00336830823130675
BCAM	4.91992519975336	4.46863244037466	1.03093551372079	4.3345411821606	1.46064443787877e-05	0.00350149641318957
APOC2	5.56768692142277	4.70638998559494	1.08931606369384	4.32049993794794	1.55676100059448e-05	0.00365313412234926
GXYLT2	9.6902719201619	4.46462477334803	1.03527261606519	4.3125112207806	1.61410687949394e-05	0.0036767699680595
OTOGL	2.8868690718451	4.04941715095426	0.939424158011325	4.31053120831649	1.62862841178474e-05	0.0036767699680595
TMEM178B	4.99190460560116	2.26844705716168	0.526312385764975	4.31007728207761	1.6319750367221e-05	0.0036767699680595
KIF4A	13.7766414807954	2.29854995328891	0.533509487212885	4.30835816115811	1.64470897400655e-05	0.0036767699680595
AC012569.1	15.8146844338638	2.53418801954662	0.591443844155829	4.28474832325574	1.82946168001145e-05	0.00405191883202535
E2F7	13.0599241619924	2.06820150963353	0.48295543087773	4.28238586296618	1.8489998150313e-05	0.00405762161243565
APOC1	13.0775201554468	3.08800504473653	0.722503511767934	4.27403465096013	1.91967182322925e-05	0.00411496163885905
FIGN	10.4036905755928	4.17325447449924	0.976651057695976	4.27302509080816	1.92838747801779e-05	0.00411496163885905
ERG	29.0325893618115	2.70275773419628	0.632925420231416	4.27026257407716	1.9524296920713e-05	0.00411496163885905
DSE	737.785479074067	1.66988276754861	0.391140183191362	4.2692692781494	1.9611439248743e-05	0.00411496163885905
CEACAM8	321.056598869647	3.06327806806304	0.71949686412373	4.25752803216702	2.06699748876229e-05	0.00427648876474519
TCTEX1D1	19.6957347358322	2.45230665791409	0.576347830423388	4.25490741608694	2.09135532921439e-05	0.00427648876474519
AC024145.1	18.5160775520016	1.70193161905641	0.399996710588662	4.25486403763604	2.09176080884276e-05	0.00427648876474519
CDKN2A	20.3845366309863	1.0340453090353	0.243854794177029	4.24041410596431	2.23107799101628e-05	0.00448465424748818
CENPF	49.2034054518189	1.88887711767154	0.446308282980762	4.23222510022957	2.31390647928673e-05	0.00461238691537821
H3C3	2.94126555164079	3.45460506800726	0.81717619816431	4.22749105488832	2.36311566445107e-05	0.00467154766063384
CRISP3	324.601521980326	2.85196365082827	0.675847914292434	4.21983051292551	2.4448605145068e-05	0.00479352979565595
ACKR1	7.73124240847863	5.94960562508962	1.41124465159755	4.21585698720244	2.48831421436341e-05	0.00481900955520398
TOP2A	80.8217023109879	1.82790886659037	0.433983953272632	4.21192731391628	2.53201026200586e-05	0.00481900955520398
BUB1B	26.3655204152255	1.99047241013107	0.472940968464759	4.20871217097655	2.56830297462866e-05	0.00481900955520398
SERPINE1	39.9089214498198	2.24335318169058	0.53335186209654	4.20614108830938	2.59768098277863e-05	0.00481900955520398
AL512506.1	2.8930317526619	2.75880087310283	0.656284494157736	4.20366608941969	2.62626281335831e-05	0.00481900955520398
CXCL2	244.641361313008	2.43473521996144	0.579208934167384	4.20355259792631	2.62758058343351e-05	0.00481900955520398
AL450992.2	3.9125468124041	2.69850071927172	0.642046641507136	4.20296680150414	2.63439237624298e-05	0.00481900955520398
MYOF	319.184615249701	1.72261465338172	0.409926995923693	4.20224740139433	2.64278072467878e-05	0.00481900955520398
DEPDC1B	12.2199660992983	1.84351708690244	0.438845358429274	4.20083533183717	2.65931965420955e-05	0.00481900955520398
MTFR2	23.5727020615957	1.11968428722121	0.266726016982944	4.19788178103679	2.69423205618484e-05	0.00482929570531584
CD24	766.653119823085	2.36398945127972	0.563264099413929	4.1969467852459	2.70537468441606e-05	0.00482929570531584
CIT	24.4465306824065	1.38173841117529	0.329601045167425	4.19215421623867	2.76318051447442e-05	0.00489594651157246
GYPB	11.0043366388454	5.25509376353896	1.2547650978406	4.18810960918722	2.81287664515432e-05	0.00493109903816559
BUB1	48.3861097516892	1.94777893149934	0.465175281307623	4.18719353707719	2.82424986717678e-05	0.00493109903816559
ITGA9	24.5648576245105	2.01038383008066	0.480785447784178	4.18145732019558	2.89646625601724e-05	0.00502054151042988
BPGM	530.657197208975	1.77213127023898	0.424116783321261	4.17840401495411	2.93561839307782e-05	0.00505179798290801
AC079753.1	11.5188293413237	3.3162754305551	0.796620448870978	4.16293033307786	3.14189251283331e-05	0.0052555292941939
ARNTL2	25.7061826810538	1.51837354564288	0.365663353304489	4.15238095893774	3.29033920668518e-05	0.00546561901554927
THBS1	2265.54798870678	2.42063968695909	0.585035265627429	4.1376	3.50963330837315e-05	0.00576009071254186
NOSTRIN	4.56616044263208	3.2042353363208	0.774494652011484	4.13719491541859	3.51577443156819e-05	0.00576009071254186
HJURP	37.6500098862126	1.87581671808243	0.454051986657995	4.13128182058886	3.60745986059649e-05	0.00587009795003184
COL1A1	29.2018915195805	2.39530495713087	0.58060979515848	4.12549870343999	3.69932266687335e-05	0.00597890528321693
GBP4	1244.68735708341	1.20143286734827	0.291391161700223	4.12309302841614	3.73818635383003e-05	0.00600116896534324
CXCL13	5.83541465386074	3.81467378131775	0.926544723909527	4.1170962209162	3.83675916113797e-05	0.00611835194229469
IL21-AS1	2.56057752416101	2.67014727691366	0.649046785051074	4.11395193445653	3.88942454800873e-05	0.00616126060850124
EMCN	2.43815864359186	3.77052880508401	0.920949480529763	4.09417550560436	4.23673308358523e-05	0.00666727995785254
ARHGEF17	19.3336632798778	1.83119735196205	0.448305392575244	4.0847096249343	4.41319699585437e-05	0.0068623495264644
LTF	5337.41523364233	2.74249877180642	0.671448161542273	4.08445346772129	4.41806783894447e-05	0.0068623495264644
DZIP1L	15.7556126135623	2.18058003658775	0.534272709461133	4.08139887733941	4.47654537267787e-05	0.00689438789029106
KLC3	2.25370299692151	4.02060076255671	0.986375213484438	4.07613726256732	4.57899954870233e-05	0.00697641205127132
DLGAP1	5.3104971640621	2.05904337325265	0.5059907396663	4.06933015139879	4.71484965359783e-05	0.00712745963392419
CXCL12	1.31035969890612	3.1903736674739	0.784222079443404	4.06820179015903	4.73773445566031e-05	0.00712745963392419
AP000331.1	10.7468959157683	1.39390388248947	0.342794895106096	4.06629124992674	4.77672329346323e-05	0.00714120132372753
AC109326.1	225.823874933021	2.74562379907039	0.677556865077964	4.05224113367143	5.07293400883456e-05	0.00753693052741135
AL121992.2	6.85447685095239	2.78391163604313	0.688536968150706	4.04322754596641	5.27204108096259e-05	0.0077843964602855
GLDN	8.00118478874369	2.39884790793364	0.594561322831713	4.0346517942147	5.46833298612739e-05	0.00802469478700412
CDH5	5.1996426907931	3.48300391194443	0.864009207171539	4.03121156931481	5.54900643508657e-05	0.00809342889800431
LCN2	1644.38741223374	2.5576234178725	0.636262926902808	4.01975867165869	5.82577862521692e-05	0.00844561361910235
CCR2	234.295031570406	1.66002022759581	0.413664669467098	4.01296110140208	5.99617973172945e-05	0.00864027826403424
COL10A1	15.2944448484986	1.69717769567211	0.423214818933124	4.01020384860458	6.06663490991159e-05	0.00868945551168175
SKA3	11.7768186167672	1.73864530739162	0.434495007106407	4.00153115445543	6.29339067989845e-05	0.00896058958709351
PRG2	39.4243294603927	1.51521595601199	0.379229726250458	3.99550945278822	6.45552811436243e-05	0.00903018903482745
SLC27A2	18.7179815466052	1.28458914903963	0.322057584633767	3.98869397999249	6.64380626669312e-05	0.00919471341889036
CYP1B1	233.164823041852	1.7064827454582	0.428129518438183	3.98590303159531	6.72239636580363e-05	0.00919471341889036
SMPDL3A	157.949780143385	1.41935380655275	0.356107621171854	3.98574397785153	6.72690153974002e-05	0.00919471341889036
RNASE3	86.5664009371917	2.38687011886782	0.599319296038081	3.98263519070168	6.81553322775956e-05	0.00926292925045504
NPDC1	133.627812721906	1.27151272702334	0.319551251419845	3.97905726037276	6.91890771662863e-05	0.00935029788597496
LINC01482	2.51723996114386	2.94677091332053	0.74140073340216	3.97459940429018	7.04978139079473e-05	0.00947363881279831
LINC01415	3.62714602567258	2.2206879817816	0.56068351934083	3.96067996504045	7.47366425682306e-05	0.00993166939017819
AC015912.3	76.7950514927118	2.07291438017787	0.52405619352147	3.95551928553429	7.63685868874492e-05	0.0100376984807908
CENPE	42.2388438984997	2.06607256895233	0.522328658058685	3.95550299045663	7.63737927886256e-05	0.0100376984807908
CYB5R2	19.1726961377708	1.23424949792462	0.312162156241183	3.95387292549007	7.68962600239934e-05	0.0100511395616061
RNU5E-4P	13.0739577501718	3.41777451594551	0.865119044115328	3.95064071146478	7.79422572044865e-05	0.0101324934365832
PLP1	3.74473135995443	2.75203126747906	0.698258250217766	3.94127998719784	8.10479544611452e-05	0.0104134080855116
MIR3181	3.55312807914238	2.2872315334725	0.580849421453729	3.93773575214744	8.22541035971557e-05	0.0104134080855116
IL6	61.8602939719704	1.63540813376008	0.415509071617076	3.93591438905391	8.28805170145901e-05	0.0104134080855116
XK	222.850632596657	2.04224519864906	0.518917531186527	3.93558720974291	8.29935189770849e-05	0.0104134080855116
TEX14	11.4830858693057	2.06927293429831	0.525926653719819	3.93452759935741	8.33604899580919e-05	0.0104134080855116
SRGAP1	11.4848634814633	1.1096685895214	0.282060658088618	3.93414876445747	8.34920621959437e-05	0.0104134080855116
KBTBD6	37.597438220397	1.12356478040946	0.285612442488361	3.93387896766874	8.3585884298421e-05	0.0104134080855116
RRM2	218.578352978767	1.85113234826719	0.471402692040092	3.92685994272972	8.60620613710763e-05	0.0106663446010163
SLC1A3	11.4448311691473	1.30858682169355	0.334132071153734	3.91638	8.98900197541276e-05	0.0110833467655605
NRXN3	3.78973620728363	4.04694805371964	1.03407132934937	3.91360628503834	9.09278500688732e-05	0.0111538162751151
SHCBP1	58.4304448459113	1.37198857352466	0.35107117456227	3.90800690268949	9.3060648190318e-05	0.0112902699855375
FCGR1CP	51.9796131498585	1.5297087071135	0.391502819082108	3.90727379869181	9.33433592150841e-05	0.0112902699855375
GBP1P1	62.0925475287415	1.92067192620973	0.49159993532192	3.9069816495236	9.34562482080443e-05	0.0112902699855375
FST	3.08046242010822	2.17551503803209	0.558099595825611	3.89807671301714	9.69597035538423e-05	0.0116546538141101
CCL19	4.9741627996034	2.51770757022332	0.646408545544521	3.89491690290459	9.82324003035599e-05	0.0116901443545331
SPC25	8.12197369346256	2.28828921323764	0.587846940763063	3.89266160042833	9.91504109042974e-05	0.0117409793506475
SPTA1	10.3465490344089	2.67059981994346	0.686300429797891	3.89129848094358	9.97091830581062e-05	0.0117477695468784
PLA2G4A	35.0596565175933	1.21060856631022	0.311199926475406	3.89013127355573	0.000100190007841271	0.0117477695468784
ZWINT	49.8541027068091	1.55752656832925	0.400532440512974	3.88864024680368	0.000100807412523724	0.0117625039393535
DSC2	327.233117331368	1.7340003815646	0.446429605785306	3.88415185528378	0.000102687715711585	0.0118661360377831
ETV5	30.0200746552153	2.12855207886444	0.548232689585743	3.88257052032564	0.000103358027537178	0.0118668821942408
IGFBP2	64.3890799151733	2.25055506379954	0.579984511761048	3.88037097226273	0.000104297263159664	0.0118668821942408
STIL	36.5916525558821	1.35818963508029	0.350019301205275	3.8803278287895	0.000104315766279188	0.0118668821942408
CDC25C	7.1183435529529	2.14638054530613	0.554019892681125	3.87419400216648	0.000106978168011856	0.0119575597142224
NCAPH	49.5757550129739	1.30720114897383	0.337712011261693	3.87075705151889	0.000108497881922864	0.0120151358129394
EXO1	16.0564420079619	1.90563691997907	0.49247526895268	3.86950785169718	0.000109055269440777	0.0120212075807529
AC099689.1	7.80241737324624	2.11157519937804	0.546313156150488	3.86513701089854	0.000111026856899357	0.0121491190838488
TYMS	24.8413175073127	1.55342800630951	0.40335048851762	3.85131058603304	0.000117487382628496	0.0127162814139078
MMP8	350.804789545624	2.48809133165727	0.64830446878227	3.83784387038196	0.000124119354373915	0.0133735808856939
ARG1	282.778699894949	1.91993804194072	0.500453708626978	3.83639487298071	0.0001248536044983	0.013381847823756
KIF20A	13.2349064164385	2.11913620267627	0.552823954218046	3.83329301580958	0.000126439194219002	0.013381847823756
AL021978.1	6.03735157147178	2.26781625436889	0.591641434432593	3.83309234679246	0.000126542421973222	0.013381847823756
ZNF462	10.138247124531	2.19655351860964	0.573180778049162	3.83221769244544	0.000126993288294006	0.013381847823756
PKMYT1	20.4604506216803	1.6893592235553	0.44185609125063	3.82332450996371	0.000131664311183185	0.0137528835087414
FAM151B	36.6495782767171	1.02631669360751	0.268828200363824	3.81774193413683	0.000134678693138219	0.0139459495232303
E2F8	12.6009086209834	1.95817695356081	0.514025515994681	3.80949367809413	0.000139251666970235	0.0143573270427932
RGS1	1230.74464721096	1.30724990350918	0.343398702514586	3.80679919270708	0.00014077695857683	0.0144522954899475
MLXIPL	8.91197587744372	2.26704709138169	0.595874156201875	3.80457361304597	0.000142048664968445	0.0145205301967744
NEIL3	5.69536313608015	1.93637809353858	0.509177539943449	3.80295268670656	0.000142981670780159	0.0145537087874953
COL4A2	11.2464222898918	1.86640892095997	0.491289760018821	3.79899821418722	0.000145282139107143	0.014725206641707
STRADB	423.864502536125	1.76603369139496	0.465449806445328	3.79425163989708	0.000148089428128176	0.0149464097925146
MS4A3	376.162694005849	1.97854577218698	0.52285582843773	3.78411344882353	0.000154257452219565	0.015451139479113
HBQ1	24.1182649996851	1.96023609462387	0.518044792760689	3.7839123605078	0.000154382204661706	0.015451139479113
TPX2	67.1964238171855	1.54727558396439	0.409148823978834	3.78169383188655	0.000155764867477327	0.0155165916122359
YES1P1	9.80435506003761	1.32175449847584	0.349597740325354	3.78078673290549	0.000156333552614919	0.0155165916122359
AC005224.2	15.4229836502952	3.17330863051508	0.839784126597176	3.77871947088759	0.000157636885278737	0.0155812987432537
ATP2C2	16.7409478482026	2.26742801174134	0.603314854293198	3.75828308487068	0.000171083261496759	0.0168407885391049
FAM83A	3.32577547894087	3.10237597588788	0.825744852817449	3.75706365628868	0.000171918776087906	0.016853676737798
CAPNS2	7.52883284849003	2.40279932888851	0.639831280700886	3.75536395509833	0.000173089762982046	0.0168992127776757
PLS3	5.18835658050028	1.48916025737717	0.397589492375576	3.74547186466001	0.000180055026491413	0.0174685654896206
OR9A4	3.05923498879109	4.13785033450389	1.10489509019389	3.74501649181712	0.000180381926251517	0.0174685654896206
OSBP2	197.886403005457	1.88297718880517	0.502990816926959	3.74356176184148	0.000181429979968634	0.0174992141969747
AC008149.2	3.71345307191701	1.91764084463627	0.512899558941414	3.73882334505052	0.000184883583864948	0.0177057350082627
CKAP2L	17.2162248802429	1.74498596654215	0.466749133103143	3.73859498129275	0.000185051578263615	0.0177057350082627
APBB2	31.1187836488969	1.23235381635867	0.329986537581477	3.73455785618039	0.000188045259746152	0.0179204884985177
AC025031.2	2.63521811377232	2.02687108434627	0.544058428547673	3.72546582865532	0.000194954862613734	0.0183595287941753
SHOX2	2.22862021659044	3.35711902283959	0.90506917362864	3.70924026655344	0.000207882088248826	0.0191989944050654
AL161629.1	1.19933005724557	3.52860119263917	0.952652141112181	3.70397655173448	0.000212245885904347	0.0194851846699515
SPC24	17.4330356341929	1.52899963500187	0.412847942564745	3.70354185490967	0.00021261008356427	0.0194851846699515
LINC02471	14.6656911771448	2.61609351195696	0.707387131973223	3.69824865863687	0.00021709216780905	0.0197236856296588
LINC02688	2.41412427050657	2.3923341020758	0.647004351823946	3.69755488557636	0.000217686162467806	0.0197236856296588
TROAP	17.9203737305321	1.80332774805328	0.488804623875125	3.68926082113734	0.000224906556346716	0.0201688219864947
PGLYRP1	462.695800951058	2.2817110606298	0.61851586243377	3.68900977195895	0.00022512857317701	0.0201688219864947
AL359555.1	3.6132222026789	2.46028994862824	0.66760595284287	3.68524267668911	0.000228484827930438	0.0202420632744299
AL591686.2	2.34414457184013	2.93727152614145	0.797424543733595	3.6834476054486	0.000230100596543392	0.0203099862336456
UBE2C	33.1342178061178	1.46424733035696	0.397993798630641	3.67907071767181	0.000234085357627029	0.0205103360968445
GINS2	36.4346544523431	1.53555017218165	0.419698521718624	3.65869807187723	0.000253499778999348	0.0220880807103154
CD276	3.12383965823516	2.66639998815204	0.728872241908377	3.65825426575542	0.000253939054988994	0.0220880807103154
ALPK2	7.03920524397161	1.87091161857673	0.51156109613917	3.65725938249954	0.000254926378091623	0.0220936194346073
SKA1	26.1614696109768	1.50414812323052	0.411611735998895	3.65428871842118	0.00025789593289008	0.0222702913889196
LMNB1-DT	2.85770388859126	3.26692273364283	0.895492600703062	3.6481850671663	0.000264099378014569	0.0225918516089125
C11orf96	13.9155291252704	2.78408285382063	0.763166131735007	3.64806919234112	0.000264218489352787	0.0225918516089125
PF4V1	240.921671949575	1.59874622774385	0.438271895444587	3.64784108760173	0.000264453112478909	0.0225918516089125
UNC5A	15.6426775936871	1.64229057281509	0.45048383593785	3.64561487405214	0.000266753220679172	0.0227072492478498
CREB3L3	5.14904598266594	1.89016407790626	0.518692972396477	3.64409039353912	0.000268339107024961	0.0227390054034691
RNVU1-30	130.486261552933	2.16380219203334	0.593891318830282	3.64343125320494	0.000269027530484187	0.0227390054034691
LINC02541	14.7987263555289	2.02735348981576	0.556717651969939	3.64161883971523	0.000270929006861607	0.0227670223605297
HELLPAR	8.7887002554502	1.97567425459239	0.542573562712925	3.64130210236158	0.000271262599195275	0.0227670223605297
AC006207.1	3.94281014488619	1.44823250756989	0.398400802782934	3.63511443112967	0.000277857274507166	0.0231044385868538
CRLF2	44.8866788992881	1.96609070262544	0.541089454261073	3.63357793640681	0.000279517963718206	0.0231044385868538
COL4A1	5.53861526002306	2.85861792134872	0.78734749285632	3.6306941309717	0.000282660005448397	0.0231044385868538
AL139220.2	2.81321354911383	2.94179595461668	0.810271270921653	3.63063095063274	0.000282729212436808	0.0231044385868538
CLTCL1	66.0114521422883	1.40708199361105	0.387591156155666	3.63032533447676	0.000283064204930363	0.0231044385868538
AP002992.1	1.46156726409072	3.48724756731091	0.960711587275878	3.62985896443603	0.000283576120100378	0.0231044385868538
PRRT4	32.6982573592736	2.42695949445792	0.6690199636433	3.62763389188173	0.000286030454588546	0.0231044385868538
MIR3153	2.09383632741443	3.07829679478256	0.84869756151318	3.62708335027395	0.000286640785526948	0.0231044385868538
AL355922.1	20.4509829197489	1.72421144279534	0.475377298920401	3.62703782177039	0.000286691313053189	0.0231044385868538
AC092828.1	2.45033876347181	3.04383654022743	0.839393311531452	3.62623396971561	0.000287584803403048	0.0231044385868538
PTP4A1	5.48381261840546	2.3034987713412	0.635271781047624	3.6260051840214	0.000287839577712477	0.0231044385868538
CT70	29.9373974207837	2.9216714105284	0.807606352616981	3.61769245754564	0.000297241291837054	0.0235405560060578
GYPE	7.07039801871756	2.13206199121286	0.589405810458715	3.61730738547275	0.000297683703883247	0.0235405560060578
CD5L	2.5270060846066	2.30551044798876	0.637433488908343	3.61686432875865	0.000298193497902823	0.0235405560060578
IFI27	129.120286218226	2.66587613876939	0.737245547141744	3.61599490034877	0.000299196265169513	0.0235420219172854
AC002464.1	8.39868914583588	1.84862964846917	0.511581864583355	3.61355586749492	0.000302026240426597	0.0236329672762189
CHEK1	75.794028619163	1.11700391695181	0.30913703569674	3.6132969782617	0.000302328093082065	0.0236329672762189
SLC28A3	22.4325656338175	1.9117754572106	0.529619279555118	3.60971650959629	0.000306531828782344	0.0238653845178768
CAMP	965.576678391905	2.31800333590597	0.64227165812339	3.60906994196005	0.000307296757169985	0.0238653845178768
FBN1	22.4961722452072	1.65124854577445	0.457659335138951	3.6080298575645	0.000308530990680439	0.0238836935180456
LINC00570	4.06052084963812	3.92359395468088	1.08836099289513	3.60504830685247	0.000312094870671062	0.024081642924038
STX1A	78.3567824687398	1.28266663462676	0.357169649815889	3.59119716719474	0.000329162494447903	0.0252357912410059
AC016999.1	2.75785216507096	1.6204895078126	0.451680856599338	3.58768693456064	0.000333624530707035	0.0254699460714193
AC011933.1	1.46132291074816	2.02712656001414	0.565112042666194	3.58712327284723	0.000334346282041207	0.0254699460714193
PLPPR3	9.8219713409664	2.08694913967527	0.582389000536387	3.58342815155019	0.000339114072995402	0.0257511384953969
ATP5MFP4	2.25072453768224	2.46590834998827	0.689211061064208	3.57787111858111	0.000346404175150356	0.026221480599989
RNA5SP498	7.0271704156196	1.97842691268876	0.553478700548358	3.57453125247392	0.000350855904615568	0.0264081855989004
CDK1	27.9747796788385	1.49466702332508	0.41832038054512	3.57301984994695	0.000352887999547555	0.0264081855989004
LINC02009	23.4755617018643	2.60271643197129	0.728645255696048	3.57199393206096	0.000354273621926046	0.0264081855989004
DGKI	3.45771693984153	2.53582224719936	0.71004500444588	3.5713542540565	0.000355140155751257	0.0264081855989004
MCM10	12.1243173715648	2.08961639903762	0.585147593351368	3.57109287089359	0.000355494806139044	0.0264081855989004
AC089984.2	20.8263411312502	1.47953673890803	0.414836662258583	3.56655250973401	0.000361708359110305	0.0267865756963421
VEPH1	45.039331005558	1.28331788207436	0.360584005814459	3.55899835095487	0.00037227186889914	0.0274837750125538
GCKR	3.81187307355987	3.2263987680707	0.906897897256743	3.55762073969977	0.000374229103312117	0.0275432620037718
CARD16	1266.36548672452	1.09546253536793	0.308357379618432	3.55257440805691	0.000381481111832223	0.0279810389318543
AFF2	29.2856868055414	1.78915420473412	0.503814353768057	3.55121721196098	0.0003834538130353	0.0279810389318543
TCIM	4.02955577135137	4.91413767365981	1.38385187602092	3.55105756534417	0.000383686487025427	0.0279810389318543
BIRC5	51.9769822146938	1.68582566941202	0.475007622899157	3.54904971655564	0.000386624076513483	0.0279904830739928
DNAH11	6.66949622786422	2.27408583629224	0.640824225567349	3.54868893147555	0.000387154146837605	0.0279904830739928
CDCA7	80.5306052104153	1.12046506321357	0.315750998269141	3.54857172061417	0.000387326500731255	0.0279904830739928
TLR7	123.747084269743	1.1706636428429	0.330000956749417	3.5474552994458	0.000388971751438567	0.0280247117301522
WFDC1	2.44842717961115	3.1423332069777	0.886330699458683	3.54532818156569	0.000392124538603342	0.0281075432586561
SLC39A8	247.047112076105	1.03894569903313	0.293215323439688	3.54328582437416	0.000395174150992527	0.0281485814232526
CTSL	352.644172275905	1.18420993960992	0.334226460759974	3.54313640193905	0.000395398133704551	0.0281485814232526
AC133644.2	31.2889911507393	1.23147475358742	0.348217050635472	3.53651480115653	0.000405443781616249	0.0286563677149357
RN7SL648P	3.75910015796582	3.85187931068412	1.08929800052854	3.53611161391571	0.00040606309382704	0.0286563677149357
ASS1	6.31699297513913	3.41708638464966	0.966351076597659	3.53607137964867	0.000406124943786087	0.0286563677149357
TMEM200A	8.38690876821222	1.32441376346058	0.374694186510479	3.53465255437995	0.000408311662302122	0.0287259263596081
STBD1	25.5080166854815	1.6419	0.464733075629664	3.53300499472605	0.000410864709223981	0.0287582359008026
RNVU1-4	60.3320693737582	2.10755753767139	0.596671946839752	3.53218807895022	0.00041213611833357	0.0287582359008026
Z99127.4	5.27931580958407	1.97936727818322	0.56040450773821	3.53203311331655	0.000412377713794954	0.0287582359008026
VTN	9.63121665025061	2.32440365354294	0.658620554441828	3.52919998907844	0.000416818010584856	0.0288993820672167
FRRS1	19.7946122233942	1.33934264852721	0.379701128960663	3.52736019561839	0.00041972535081026	0.0289558804817701
CCN1	4.18610332542626	3.03933836991864	0.861761146370126	3.52689	0.00042046846248881	0.0289558804817701
VWCE	4.37259069608892	1.80318200373895	0.51164373922302	3.52429213045243	0.000424615830856799	0.0290298547745248
AC007613.1	21.8649537605177	2.0934582906904	0.594187702085603	3.52322722826868	0.000426325681930887	0.0290298547745248
FAR1-IT1	10.0202587300623	1.71192957774983	0.485945887215421	3.52288109188365	0.000426882835856683	0.0290298547745248
ESCO2	8.88051841786834	1.60778535396652	0.456957067525864	3.51846041614296	0.000434058565814831	0.0293728994500696
AL499604.2	19.8426852375339	1.90514196467962	0.541793860800987	3.5163594542453	0.000437508223409328	0.0293728994500696
MIR181A1HG	28.5704389075847	1.59036393089223	0.452292033081448	3.51623246612845	0.000437717548564237	0.0293728994500696
BRDT	4.30175311624969	3.24377669655025	0.922627160947036	3.51580446994499	0.000438423739294841	0.0293728994500696
MYRFL	2.73732935953621	1.88739867510235	0.536942344830325	3.51508629050065	0.000439611120531978	0.0293728994500696
LHFPL6	11.4008690894444	1.77536305986163	0.505229351379652	3.51397450487302	0.000441455181060543	0.0294139496684351
TTLL9	4.27187483073662	1.78789935666277	0.509201347070884	3.51118347770962	0.000446116375386501	0.0295625346423556
AL034405.1	3.50789160807299	2.32076235538124	0.661956891577726	3.50591161586047	0.000455046297487842	0.0299985934653234
AC097637.3	3.00212361776009	3.79854367348196	1.08366542839731	3.50527346719904	0.000456138493733318	0.0299985934653234
MET	2.82964497741222	2.74468105891832	0.783061975313825	3.50506236472323	0.000456500335341877	0.0299985934653234
MIR219A1	11.9339297466904	3.09477139551821	0.883375337496794	3.50334819657499	0.000459448450100028	0.0301096080175141
PIWIL4	162.892881150378	1.23226523067105	0.352104818826641	3.49971134952787	0.000465762213182622	0.030439978522755
MIR4505	1.98939864134444	3.03287129403569	0.867216863301465	3.49724667771064	0.000470086934609547	0.0306389086535705
AC093151.7	4.18965833326627	4.5318113420828	1.29632326380943	3.4958960226984	0.000472472768839519	0.0307107299745688
AC126773.3	4.18709257305674	3.79710098616846	1.08856877548305	3.4881590136402	0.000486358738307282	0.0312625197533294
AL139424.3	8.6355696703481	1.68059576618191	0.482087356889859	3.48608139616877	0.000490151839960422	0.0312625197533294
AP000437.1	8.4568911312608	1.48974616478279	0.427425779751566	3.48539146527071	0.000491417534584107	0.0312625197533294
PLOD2	12.990725888469	1.7755774194956	0.50986282798155	3.48246101117975	0.000496827562677775	0.0314787523295934
AC092720.3	4.87697419854797	2.87479025373295	0.825584652961692	3.48213	0.000497448510894076	0.0314787523295934
FAM166A	15.9178465920286	2.33750490012565	0.671448295501116	3.48128800949762	0.000499008610720643	0.031494158228068
BCL2L14	9.51509683849249	1.60314145164416	0.461274776522193	3.47545873574778	0.000509980444271639	0.0320176698870803
AC087284.1	4.25206433938857	2.64996726600364	0.763360222161591	3.47145055384178	0.00051765465534831	0.0324143962197161
AC239799.2	9.06776738806181	2.97827868479345	0.85835696513765	3.46974371474441	0.000520955195745144	0.0325358962982346
HTRA4	7.38444980495143	2.19610602404019	0.633529589917376	3.46646164439865	0.000527356970159349	0.0327987191653288
RBMS1P1	32.4297149632435	1.53857340529544	0.443970646863576	3.46548452282752	0.00052927698987529	0.0327987191653288
AURKA	20.1691237159746	1.04666102116209	0.30216233233313	3.46390303874197	0.000532398376320623	0.0329068970583703
COL6A3	45.6971724765416	1.40933714914479	0.407131766575612	3.4616241346106	0.000536926443418914	0.0330611524330908
AC008771.1	21.1039143746123	1.24426859962449	0.359883049120146	3.45742485695428	0.000545364311171171	0.0334490110851651
STOX2	8.18420018852567	2.71980621453277	0.786904875913284	3.45633417428778	0.000547576008573473	0.0334769890060129
SHANK2	2.73154283073199	2.7756597799892	0.803343564441026	3.45513414540208	0.000550019091946617	0.0334769890060129
AF129075.3	4.46910922430406	2.47908320535317	0.718062001090758	3.45246399557053	0.000555491603988333	0.0336388839681036
SLIT2	1.48583189201334	2.98570300283643	0.865114121950611	3.45122444204752	0.000558049286609344	0.0337084316557967
SAA1	1.5816954580516	3.65561741341493	1.06022072484563	3.44797769723582	0.00056480067277666	0.0340303075385836
CDC25A	16.7178270266911	1.67343813793005	0.485495498580726	3.44686643402894	0.000567128889057238	0.0340417048430753
H4C2	4.64382055741753	2.81449573909329	0.816617286960699	3.44652970740838	0.000567836130116515	0.0340417048430753
CDCA5	42.0181158001004	1.53554419463814	0.445701275918577	3.44523176756321	0.000570569939278516	0.0341200823688553
AXDND1	4.49866267792108	3.08931499429178	0.898712307977148	3.43749047038792	0.000587131379126443	0.0349357775838421
AC080132.1	3.06805759774324	3.27339488342401	0.953693122919666	3.43233562742147	0.00059840650117704	0.0355183213601856
DUSP4	213.639097269228	1.46928673627703	0.42854734137591	3.42852841312627	0.00060686300875337	0.0358374941509227
NPFFR1	1.56683792532243	3.32237245356732	0.969705551466038	3.42616627134333	0.000612165518604472	0.03588970393387
CDC6	36.9535955011909	1.59046387966864	0.464463905939225	3.42430027248825	0.000616384739498437	0.0360487114151653
AF213884.3	17.8914625120144	2.75732506160369	0.805487406431246	3.42317588032836	0.000618940157650419	0.0361098745634098
LNCTAM34A	2.02853353165901	2.74426975881382	0.802816470411722	3.41830276278018	0.000630129700275761	0.0365842292004762
TJP1	1.48750184737434	2.78643650444815	0.815406567664349	3.41723578757726	0.000632604646716961	0.0366389906766821
PLPP3	18.2450408276519	1.87983858446504	0.550274873408456	3.41618103116565	0.000635060136129104	0.0366894762775657
AC073210.3	3.53110002554492	3.57751998908028	1.04750533461319	3.41527615265209	0.000637173770253953	0.0366894762775657
NUF2	28.912831045162	1.36856851034761	0.400958130990462	3.41324543529499	0.000641941005297483	0.0367349972409469
SLCO5A1	15.2001913405187	1.32152083927559	0.387455197702565	3.41077070874674	0.000647795425724666	0.0369815431583151
MAOB	13.1104206569752	2.00082971438224	0.586808676147613	3.40967984235961	0.000650391806509555	0.0370283104566764
TTK	18.6095290933442	1.44802376735579	0.424749106517399	3.40912728275857	0.000651710648087825	0.0370283104566764
GASAL1	35.1956131398593	1.49105310200505	0.437608855697478	3.40727360196711	0.000656153176150958	0.0371902625767158
CDC45	27.6393027526572	1.43184005209054	0.420335069160205	3.40642539046585	0.000658195375290775	0.0371902625767158
RPL26P28	2.25151472033093	2.52358930896773	0.741064902856813	3.40535531940491	0.000660780167019406	0.0371902625767158
RPS27AP12	6.19888388360726	1.19935816404326	0.35242922446989	3.40311779151483	0.000666215520239641	0.0372405549951701
IL1RL1	59.8571377878628	1.20058477962713	0.353353877689432	3.39768389546964	0.000679588956272023	0.0378386716399107
CXCL9	23.5642247414514	1.50347793568901	0.442533390865262	3.39743388120236	0.000680210234329498	0.0378386716399107
CDKN3	23.7404596494927	1.17296739174772	0.345411109816248	3.39585890092452	0.000684136168831822	0.0379586856853794
AL442128.2	5.25378117382812	2.09373354752158	0.616778913497388	3.39462569439875	0.000687224859200847	0.0379640153165918
AL121989.1	1.54422609958825	2.29410182327407	0.677527558133567	3.38599042317008	0.00070921858641699	0.0389094233648954
CLEC4D	324.170958581861	1.13189768318162	0.334569418667182	3.38314747262537	0.000716601411757664	0.0390875487049308
AP003499.1	0.880728604486226	2.67086682426745	0.789502756470288	3.3829733998756	0.000717055771058153	0.0390875487049308
ADH1B	0.793167633296392	3.05602444472408	0.903386449613266	3.38285397797625	0.000717367637184976	0.0390875487049308
PLAT	6.04297681115576	1.51284927045657	0.447576278926073	3.38009260474336	0.000724614107777767	0.0393926578591914
DOC2B	34.432106076464	1.84290205696068	0.545589000094307	3.37782113760015	0.000730625866501101	0.0395397527753537
LRP12	43.7666770660881	1.20638381310419	0.357235536904517	3.37699833436962	0.0007328149386168	0.0395686982657197
RNVU1-15	28.3425574746656	2.16422654294553	0.641370777783401	3.37437659761359	0.000739830782137513	0.0398575502448858
TEX41	3.87434385213932	2.60738982382272	0.773414938943701	3.37126902071971	0.000748227530565921	0.0401291536572575
EMP2	3.84349328768459	4.22707452442129	1.25519389858426	3.36766656465509	0.000758072186614119	0.040475639963861
NUP210L	14.5298300600896	1.68135949110135	0.499923033453476	3.3632366956299	0.000770342834385461	0.0409246018888146
CDT1	48.2133726880137	1.39797370518911	0.415736478336747	3.36264383337742	0.000771998970537185	0.0409246018888146
CTAGE15	1.37656457138946	2.26677539481002	0.674257231748902	3.36188517983028	0.000774123059106581	0.0409246018888146
FAM47E	3.22989872540549	2.01505320779032	0.599649857658201	3.36038303362509	0.000778344804072901	0.0409246018888146
AC135279.4	4.46368051234208	1.51991445619602	0.45230929539366	3.36034318037436	0.000778457101145929	0.0409246018888146
ABCA13	74.7799539394707	1.9135505660858	0.569792045583045	3.35833148412548	0.000784145167032173	0.0411332289373017
IQGAP3	11.172859293204	2.02970209128894	0.604991577355579	3.35492619609809	0.000793861612193231	0.041461069352974
CCDC150	9.22671928204897	1.34779616541994	0.401827435520319	3.35416660555967	0.000796044170314644	0.0414844805096433
AC091271.1	14.8444137297863	1.55503888199514	0.463894067834354	3.35214220189255	0.000801888188582119	0.0416357056087894
PROS1	131.078090780269	1.41718931486307	0.422822410699555	3.35173651869197	0.000803064087087574	0.0416357056087894
RFPL3S	15.8438009120677	1.66208372644535	0.495943618917744	3.35135620874078	0.000804167892611233	0.0416357056087894
AL607035.1	4.87664016302758	2.81641062819023	0.840788220942168	3.34972655187084	0.000808913743649774	0.0417909648987097
HMMR	12.4903426282439	1.43654751078458	0.429319485288296	3.34610368271524	0.000819557441748828	0.0420227228629949
HERC2P10	2.56483742181074	2.34008343152801	0.699931556235933	3.34330322826481	0.000827873832529652	0.0423135514404045
MAP6	1.19363027111891	2.65386841748422	0.794757763597484	3.33921672620276	0.000840149895219118	0.0427519525372073
CTSE	5.35243852516441	3.25239726563533	0.974160328023587	3.33866733439445	0.000841813112250194	0.0427519525372073
RAD51AP1	27.6509995750727	1.24780914732688	0.375257063530466	3.32521161783693	0.000883514476124278	0.0444372674494785
SAMD14	84.0615703583434	1.53547678959881	0.461801971699672	3.32496802460036	0.000884286760282265	0.0444372674494785
CHIT1	45.2638507433764	1.72649211686534	0.519511476863523	3.32329927971715	0.000889594173696596	0.0444947826491964
KCNH4	12.4227512401571	2.14959243877241	0.646861684987963	3.3231098527847	0.000890198505273819	0.0444947826491964
STRIP2	19.9413344781214	1.17114372823036	0.352451034275667	3.3228551325923	0.00089101174284971	0.0444947826491964
ADAMTS9	2.75650194424911	3.47972354449188	1.04846745711312	3.31886652359533	0.00090383620947771	0.0448542782794747
RNU4-62P	32.2112011564312	2.11758771259949	0.638366256721474	3.3171986932314	0.000909249290791694	0.0450294886868268
RILP	200.989875811096	1.19900604622446	0.361591780555292	3.31591067801143	0.000913450194078906	0.0451440674429079
AC020916.2	2.01553251507786	2.41612265232756	0.729606737390075	3.3115410378068	0.00092783630193553	0.0456407090196224
CDHR5	13.5999540227985	1.07391177785848	0.324334604835211	3.3111230249517	0.000929223465407864	0.0456407090196224
AC007098.1	7.54943982706024	2.09776638860743	0.633987681490229	3.30884408302145	0.000936819921132914	0.0459195338391379
FREM1	4.82926608790376	2.40387972808956	0.726943279702771	3.30683258956936	0.000943572644126755	0.0461559461094315
DCAF12	367.508257824584	1.43411083162245	0.434060091102029	3.30394537765821	0.00095334405150974	0.0464439709004338
SPX	128.283580348608	1.56709412248237	0.474428561776015	3.3031192654506	0.000956157122141749	0.0464863381333956
UHRF1	51.7331279166605	1.02277789860206	0.309821775021327	3.30118145676385	0.000962785928582974	0.0466963214147809
MYH15	2.47279182699103	1.65403259158276	0.501113097582628	3.30071714262074	0.000964380550957431	0.0466963214147809
PKN2-AS1	6.6898126792696	1.75439854412819	0.531625156280715	3.30006682979805	0.000966618072285334	0.0467053331874358
ELAVL3	4.93656601723495	3.04914858500018	0.924521231420297	3.29808389615447	0.000973470437001218	0.0467053331874358
ORC1	41.4674226823372	1.10923904870352	0.336341988686624	3.2979499616892	0.000973934888305087	0.0467053331874358
ELN	2.58141498128893	3.29010937222283	0.997656995292153	3.29783621800733	0.000974329484135889	0.0467053331874358
AL162253.2	71.6140041905338	1.43885437950723	0.437187123753034	3.29116367187438	0.000997738442346896	0.0476365340138478
RNU6-2	5.94373900729909	2.42111396092522	0.735973495939896	3.2896754764698	0.00100302992559741	0.0476565951117606
TAF9BP1	1.3699990942579	2.45161998155178	0.745283812285597	3.2895119163172	0.00100361306800422	0.0476565951117606
DPYS	4.3277072607345	2.57053976435599	0.782422651570387	3.28535959330511	0.00101852291684318	0.0481101988984507
APOL4	16.9160717076623	2.04749970421681	0.623282513315454	3.28502671015982	0.00101972704186934	0.0481101988984507
EZH2	380.95690225363	1.00731922992894	0.306925863071969	3.28196268586443	0.00103087245703881	0.0485402936463943
AL391097.2	2.86336278384899	4.59109884033277	1.39943503613789	3.28068021864245	0.00103557082449673	0.0485705641445398
ZNF101P1	5.18171257029992	5.12622810008541	1.56263730775241	3.2804977038841	0.00103624108269647	0.0485705641445398
SPSB4	1.74685578828105	2.09243041764839	0.638059251377312	3.27936694457713	0.00104040258350532	0.048599134282604
GGH	43.6749308058443	1.20082264868313	0.366231979883744	3.27885797702405	0.00104228076450568	0.048599134282604
AC007952.4	16.6508938496319	2.37250236611726	0.723700708409918	3.27829217043329	0.00104437237392709	0.0486019205920935
RAPGEF5	10.3704912588809	1.36374920767908	0.416218233342281	3.27652442500661	0.00105093222292547	0.048765687768665
AP001437.2	3.22066054496011	2.30402400233963	0.703251219668411	3.27624600981993	0.00105196884985916	0.048765687768665
AL049647.1	3.26652685659652	3.32533420830985	1.01539071446447	3.27493068524234	0.00105687901992925	0.0488985418891831
AC026634.2	2.04705064455112	2.56758370501957	0.785072842959173	3.27050378579086	0.00107356105247509	0.049574479488811
EIF2S2P3	4.18349794551729	2.2935428187818	0.7015920311717	3.26905483084158	0.00107907388732972	0.0497330392773157
AP001381.1	4.16290442712386	1.93837884879456	0.593159616031412	3.26788742255154	0.00108353455688023	0.049804589939202
RAD51	26.807367581232	1.10071275277974	0.336945251278613	3.26674066069443	0.00108793293615928	0.049804589939202
SNX9	639.75086916525	1.23271760147251	0.377384692972007	3.26647483172814	0.00108895487199844	0.049804589939202
SPAG5	125.908128951112	1.05550670172658	0.323742960634951	3.2603232504467	0.00111285303653937	0.0506073091901555
AL158801.2	16.3862409045415	2.29337101502763	0.703612918926268	3.25942141387537	0.00111639704521765	0.0506721391301827
AC012150.1	4.21591664234682	1.79975598504473	0.553351166844694	3.25246623280341	0.00114408188734629	0.0516448525721475
AC072061.1	29.6691821768891	1.52440577299224	0.468771448605116	3.25191685101191	0.00114629550358591	0.0516448525721475
AL359710.1	3.69642149417982	2.9547499017795	0.909443972432835	3.24896309321321	0.00115826504954463	0.0519877999782413
AC116096.1	3.47994188625942	3.21164600650523	0.988526016875806	3.24892410687935	0.00115842380386298	0.0519877999782413
AC007620.3	3.42485470626668	1.81103953779962	0.557668519686622	3.24751976105326	0.00116415579770237	0.0521472035225479
KIF2C	29.9420450757074	1.41842485634431	0.437190258764582	3.24441093530425	0.00117693817345783	0.0525792830345425
RAP1GAP	49.4887408630432	2.30640046101431	0.710950967728717	3.24410622631627	0.00117819798104159	0.0525792830345425
MTRNR2L8	16.869662853561	1.32328266016998	0.408034270631442	3.24306744657053	0.00118250214654062	0.0526620761240454
AL033543.1	4.90821036154296	2.16662263177595	0.66829427353711	3.24201884943376	0.00118686172138359	0.0526620761240454
CXCL3	35.5439204342093	1.45966686542714	0.450300502573017	3.24153949881602	0.00118885957805119	0.0526620761240454
AC004584.3	3.29967856366069	2.13227539138348	0.658272110825389	3.23920056207436	0.00119865253615829	0.0529471397310266
SLC2A5	110.627182948295	1.55296953086729	0.479634247597992	3.23782035716707	0.00120446626203724	0.0530586242871652
LINC01218	3.73655839138699	2.7737702008959	0.857562246352718	3.23448264273873	0.00121863327636716	0.0535840220049675
P4HA2	31.4598400321854	1.34668211611606	0.416622936535153	3.23237632405875	0.00122765264454132	0.053782877760858
DYRK3	38.2254205104549	1.59251574708136	0.493457212536526	3.22726207383884	0.00124980932341402	0.0546534534114503
LPO	5.60250096818988	2.9443871430035	0.91264496459553	3.22621310282296	0.001254399214635	0.0546857302159282
AP002762.2	7.53620930499196	1.05803123158625	0.327965048530471	3.22604874003197	0.001255119811394	0.0546857302159282
LINC01465	39.3108317142095	1.79012933251805	0.555202463246604	3.22428204307683	0.00126288950650035	0.0549153560521603
SMIM10	8.33723105823556	1.32522740447933	0.411075159703235	3.22380803898743	0.00126498165488045	0.0549153560521603
NME9	14.1727872109328	1.27893463938952	0.396813718541638	3.22301014211363	0.0012685106218051	0.0549687936115544
ASAP1-IT2	9.32520449757956	2.06110356973809	0.640992969692075	3.21548545334003	0.00130224094652073	0.0557987456659705
HTRA3	9.94854403017517	2.10296310173764	0.654051701021446	3.21528573116376	0.00130314739932995	0.0557987456659705
PBLD	109.123697830067	1.2412288478379	0.386216376493165	3.21381723661805	0.00130983016484501	0.0559484598983799
GATA1	92.4808879152273	1.80424559280239	0.561635002230417	3.21248780014992	0.00131590737177592	0.0561078508607488
AC007998.5	1.9305049508179	2.19279905951721	0.682810110435201	3.21143320229923	0.00132074671366159	0.0562139882398313
PHLDA3	6.0588473299542	1.7879102068986	0.55688096240154	3.21057879082142	0.00132467947605273	0.056281231025189
TTC25	36.0245887955152	1.58230292080207	0.493315341395033	3.20748776295405	0.00133899756960027	0.0567886912497136
U62317.1	76.7730865020403	2.0948617554014	0.653401754868067	3.20608529100811	0.001345540997211	0.0569652046960833
AL392046.1	4.08521578487628	1.84707085738696	0.576546889849935	3.20367846901008	0.00135683915218751	0.0572409039159174
AC244034.1	5.64340672881309	1.56013260154828	0.48725198052804	3.2019009955743	0.0013652391130642	0.0574938725079147
HM13-AS1	4.51287448188362	1.48745295490879	0.464877955518765	3.19966334658506	0.00137588196362701	0.0578402400175011
AC079760.2	1.19772804742628	2.59560074094111	0.81240432055203	3.19496176383872	0.00139849367195117	0.058461707393359
AC103702.2	5.82707375632963	1.87329338297032	0.586639190314664	3.1932632764707	0.00140674625054409	0.058461707393359
CALD1	65.1570425241421	1.32729102988417	0.415736453809709	3.19262604402667	0.00140985398967578	0.058461707393359
MMP2	1.41442034426355	2.32697885362378	0.728877451970575	3.1925515699966	0.00141021760727292	0.058461707393359
AL390957.1	26.1939792472475	1.54845687271856	0.485165498503799	3.19160549852338	0.00141484430983566	0.0585243437069674
AC087482.1	3.80512358254099	2.60825548771963	0.817721404895519	3.1896627287785	0.00142438921006895	0.0587437756980161
LINC02603	1.66961058911972	2.16886423151816	0.681122065143252	3.18425190213447	0.00145128658004764	0.0597500430202059
KIF18B	11.6120181067588	1.8694110454586	0.587390641532807	3.18256865751272	0.00145974902178235	0.0598856094522184
NHSL1	28.3304695935419	1.32421529024762	0.416144490687101	3.18210458117849	0.00146209013043878	0.0598856094522184
SLC2A4	2.00933098751137	4.26843374016235	1.3419691361019	3.18072422482169	0.00146907403074672	0.0600493227989444
CH25H	4.87750187921725	2.07604201021855	0.652777022930888	3.18032335283092	0.00147110799164638	0.0600493227989444
STAT1	3786.99	1.02645852049739	0.322989900541959	3.1779895246726	0.00148300108769635	0.0602701686195734
KCNJ14	13.6282400766402	1.10212418247099	0.346885631636955	3.17719756010088	0.00148705699812721	0.0602701686195734
MTCO2P11	8.88803281055112	1.87865477501746	0.591403484524279	3.17660416987336	0.0014901026393673	0.0602701686195734
AC087239.1	95.0778888633673	1.96008845065144	0.617109259635277	3.17624216465313	0.00149196349288042	0.0602701686195734
PTPN21	1.31767218752009	2.03166969791289	0.639710294471232	3.17592153115531	0.0014936134667538	0.0602701686195734
AL592429.1	10.3712801456318	1.67632052609099	0.527842111695918	3.17579914324209	0.00149424371583505	0.0602701686195734
CXCL10	20.6198983903117	1.58028475334821	0.497676170846673	3.17532734319939	0.00149667559197436	0.0602701686195734
PCOLCE2	10.6897311656461	2.7636496154146	0.87072588851873	3.17396054470838	0.00150374130323407	0.0603935063077984
PTGFR	2.29800843631976	2.45878108183504	0.775093797410434	3.17223681836928	0.00151269597920999	0.0606091923328358
ATP5PBP1	5.32406746523787	2.01714841451158	0.63605005848336	3.17136739099026	0.00151723122575492	0.0606892490301967
AP003419.2	3.79953766599435	2.69941330976318	0.852121782009651	3.16787267589483	0.00153558756185169	0.0613209590642613
ACTBP8	33.3953851763114	3.28846048538221	1.03827787914417	3.16722579902485	0.00153900769911667	0.0613255320335609
AC234781.1	1.07412547152743	2.01482342561998	0.63626814912811	3.16662625401088	0.00154218384860813	0.0613255320335609
MAOA	3.05553577456859	2.56332636924419	0.810009079202251	3.16456498459094	0.00155314974059577	0.0613255320335609
SPTB	72.860988169934	1.26026905796374	0.398448034405552	3.16294459789203	0.00156182051013946	0.0614453069120656
AC138207.7	1.75998849896956	1.78326943802561	0.564099637402084	3.1612667688253	0.00157084560974787	0.0616988948853352
POU2F3	4.84012025893894	2.88795028575053	0.913781222430571	3.16043951753447	0.00157531307466245	0.0617729323703702
AC091057.6	2.85748628774111	2.00672537491015	0.635466705257667	3.15787649975535	0.00158922869684053	0.0620534628341249
INAVA	3.48772994081683	2.84012336873813	0.899430922855155	3.15768926392083	0.00159024969554007	0.0620534628341249
AC007608.4	3.37054186710459	3.47391993243555	1.10046534716303	3.15677357891481	0.00159525163766563	0.0620647190176704
AC025580.2	25.0770128810562	2.02783117546181	0.642550207313505	3.15591085705216	0.00159997751477185	0.0620647190176704
PTGR1	8.42764252295206	1.59312971150556	0.50483559679553	3.15573965389532	0.00160091687432703	0.0620647190176704
PLK1	35.2266386216066	1.27999853809891	0.406049594519348	3.15232069031883	0.00161978270865181	0.0625932187252849
AC113143.1	2.82186328422146	3.02974633117514	0.961613887229256	3.15068903580926	0.00162885811361099	0.0627984354465266
LAMB1	19.1436847697816	1.29316625527615	0.410473889771971	3.15042268826048	0.00163034399716944	0.0627984354465266
AC104763.1	14.7222413748232	2.31712669063007	0.736283310121396	3.14705855582687	0.00164921930279042	0.0633215501167688
KEL	9.4428350899678	1.70823216882651	0.543215531485132	3.14466739225269	0.00166275755558218	0.0637390396306503
AL158832.1	2.22842429997958	2.17452825084882	0.691737337903452	3.1435750706178	0.00166897600496618	0.0637814765235774
AP002762.3	3.49772177697808	1.68085079208309	0.534882561439851	3.14246698856363	0.00167530603148821	0.0637814765235774
KMT2E-AS1	439.674400331292	1.67989990098593	0.534583356028933	3.14244707030313	0.00167542001830044	0.0637814765235774
MTHFD1P1	1.03987953702681	2.06030518200676	0.655701947386537	3.14213674401703	0.00167719685340009	0.0637814765235774
SLC25A39	1098.86743593169	1.13735320404413	0.362632284606163	3.13638154219875	0.00171046519603157	0.0647850902050398
FOXP1-IT1	4.13734144510225	1.87726614644325	0.598586026282183	3.13616767518438	0.001711713085685	0.0647850902050398
BMP2K	313.414755998117	1.03122084223978	0.328878250994676	3.13557019693731	0.0017152037416119	0.0648146500779726
PPBP	6985.14383974423	1.31721452696523	0.420392401243316	3.13329765968545	0.00172854050970412	0.0649084599562365
COL1A2	7.81996144813407	2.64248031049195	0.843572141183685	3.13248883110823	0.00173331022131461	0.0649855493633942
BX284668.6	15.2126005786407	2.00187396790966	0.639507783621255	3.1303355786757	0.00174606714154348	0.0653613865817215
AL157871.2	9.12642896398914	1.62599271870988	0.519600951300224	3.12931051153982	0.00175217042118872	0.0654873694919284
SERPINA3	1.63248129619641	4.1468004878008	1.32559906186307	3.12824639598994	0.0017585269409433	0.0656069650498893
AC009292.1	2.74857298733174	2.94043105630499	0.940078356930568	3.12785741170102	0.00176085583453298	0.0656069650498893
HELLS	70.4622294333486	1.08480598621323	0.347119003117721	3.12517026284882	0.00177702171543978	0.0661063132711036
LINC02605	5.54730445051185	1.93872203896311	0.621938675090047	3.11722379812192	0.00182562925319006	0.0673739280734493
AC009961.2	3.75441409128512	2.34841369221662	0.753459390214782	3.11684176043937	0.00182799662707645	0.0673739280734493
AC048341.2	21.3952491416899	1.32461345089165	0.42516062869067	3.11556000604041	0.00183595990180997	0.067459540478179
LINC00461	1.87232027533427	2.66272309803187	0.855055042162216	3.11409554559029	0.00184509729877238	0.0676137717240675
NEK2	17.9939403534021	1.30809512490258	0.420141395201976	3.11346403815728	0.00184905042299145	0.0676137717240675
THSD7A	6.42546054477184	1.86546735516669	0.599302481562425	3.11273	0.00185364947272811	0.0676137717240675
AC009951.5	12.0525624476246	1.42058291193085	0.456393292234555	3.11262881401151	0.00185429072955637	0.0676137717240675
AL391069.2	11.5309735944477	1.64017056021729	0.527109015008993	3.11163443142649	0.00186054740780842	0.0677386514380173
MMRN1	76.7260483420101	1.5326135895013	0.492622912422388	3.1111293260091	0.00186373296525708	0.0677515084026585
UBE2T	16.4073772569484	1.15278103127801	0.370737460669584	3.10942689523737	0.00187450665585733	0.0678338868503894
AC108693.2	2.92637876163616	2.14242483837247	0.689515006855595	3.10714751248504	0.00188902112195789	0.0682079733159504
NDUFB5P2	1.15523711018926	2.40409316228129	0.773835333475024	3.10672446486172	0.00189172630032635	0.0682079733159504
PGAP1	131.909842108473	1.56190131701923	0.502790860560189	3.10646322265887	0.00189339859037588	0.0682079733159504
RNU1-134P	1.24251436695502	2.14502642610379	0.690645849906609	3.10582685234965	0.00189747787215084	0.0682521363937566
NNMT	8.09409505112188	2.04970881357452	0.66030049620413	3.10420607792617	0.00190790389962987	0.0684725415343549
MIR924HG	3.64367739929069	4.12964194369134	1.33221563545948	3.09982996278754	0.00193631768089712	0.0690264067467347
LINC02709	3.32130872853965	2.2163337450262	0.715173130248187	3.09901707892335	0.00194163827012517	0.0690435170924236
RPL21P10	5.23675	2.27386012307284	0.733859718578676	3.09849425647289	0.0019450674026632	0.0690435170924236
AC079313.1	11.7302229642923	1.57147103261481	0.507406357811076	3.09706610574224	0.00195446283870285	0.0692218264048123
NCAM2	2.23244544139167	2.75458098466275	0.889593713271721	3.09644834891204	0.00195853979629816	0.0692218264048123
HMGB1P51	2.32467745007151	2.5406	0.821599805797858	3.09226265202049	0.00198637009798553	0.0699763957935405
TRIP13	18.1193411248033	1.46958887467998	0.475566182969555	3.09018792190711	0.00200029891210608	0.0702601321256642
PAPPA2	4.1283721355342	3.25209260660214	1.05309542264583	3.08812718835249	0.00201422244262	0.0702665251796814
AC009560.3	2.75817745847988	3.02498887068484	0.980114831128016	3.0863616941735	0.00202622184148004	0.0705490923554622
ABCC4	250.265985209176	1.05765878193484	0.342914216666739	3.08432468101118	0.00204014813544681	0.070827784324946
TNS1	124.784452270511	1.21119333467736	0.39282990977246	3.08325131194547	0.00204752163545338	0.0709807500290506
PKHD1L1	95.0460829342211	1.2552689716527	0.407320515101408	3.08177203237648	0.00205772360493994	0.0712311847035651
AC003043.3	1.88251493136538	2.56497837963554	0.832597432849813	3.08069455709962	0.00206518383032876	0.071323870137929
AL445231.1	5.08028457323545	1.0751454101259	0.349013768676488	3.08052434207111	0.0020663646323405	0.071323870137929
AP000787.3	2.84244744154565	2.14961446898864	0.69796680243466	3.07982336909194	0.00207123389573025	0.0713475275330267
AC037198.1	3.96956680671172	3.16657668382666	1.02876225366542	3.07804516791351	0.00208363330966406	0.0713475275330267
SNORD3B-2	12.8882190051801	2.43308146410584	0.790508206187797	3.07786996398089	0.00208485868585804	0.0713475275330267
HILPDA	32.6487694205201	1.54839622305665	0.503143962827012	3.07744172136476	0.00208785659731204	0.0713475275330267
PTGES3P1	172.140433359787	1.21764871571291	0.39568248880173	3.07733789129863	0.00208858405475763	0.0713475275330267
POLE2	14.1022265637629	1.08846296874285	0.353789810376395	3.07658088734902	0.00209389482977361	0.0713475275330267
CENPA	11.3486638159209	1.23773694979733	0.402373037835002	3.07609316085658	0.00209732304152771	0.0713626844286526
DSCC1	9.58458135461807	1.18494149155078	0.385448392074823	3.07418973827438	0.00211075143472017	0.0716158500971724
AC114878.2	16.5348912237695	1.79186259917457	0.583603651558591	3.07034165120312	0.00213814031340757	0.0722377348823574
C6orf223	1.96251311509572	2.45429167451147	0.799682806521809	3.06908145891784	0.00214718035960515	0.0724408380842808
AC022167.3	9.38570262652169	1.72215497677319	0.561248256424274	3.06843710792989	0.00215181616808519	0.0724949897754899
ATAD2	440.413980079698	1.43403055598647	0.46761500958882	3.06669060355319	0.00216442764520551	0.0727150411142076
AC243967.2	5.93455079320015	2.57848229991732	0.841165148987388	3.0653698658597	0.00217400962544329	0.0729345164664847
AP002761.3	1.86146522065749	2.95813931001773	0.965165206371552	3.06490463030529	0.00217739417015034	0.0729457542717034
BCL2L1	622.454954402376	1.15895163524066	0.378593106532411	3.06120638554586	0.00220447084088498	0.0734780172968624
SLC6A8	66.5024461076301	1.13696187683009	0.371427839257928	3.06106	0.00220556924829211	0.0734780172968624
WDR63	3.31917964008925	1.23729634459626	0.404477128888386	3.05900199597611	0.00222075670374304	0.0738593090572664
AGFG1	1804.99614445785	1.04753952280558	0.342481594980858	3.05867392046027	0.00222318990473377	0.0738593090572664
CD177	275.558389604471	2.12318900359625	0.694486006497823	3.05720919317459	0.00223408301455012	0.0741182603440206
LINC01185	2.28859433643625	2.76443396705963	0.904662064640158	3.05576421860822	0.00224487712741845	0.0743732145261071
SEMA3A	10.559972801695	1.73155799090514	0.567068085042048	3.05352749798421	0.00226167993161874	0.074643421813561
FAM72A	9.16480158166916	1.24766749791137	0.408598970123301	3.05352580192473	0.00226169271644521	0.074643421813561
AC136469.1	1.49992235933565	2.28648172801528	0.748853516862204	3.05330972817748	0.00226332201308352	0.074643421813561
AC093635.1	3.48377575694524	1.52277376525307	0.49879630059437	3.05289707128645	0.00226643662636404	0.074643421813561
MINDY4B	2.91325500170511	2.07480342964634	0.679682676821542	3.05260601807438	0.0022686357716747	0.074643421813561
RRAD	36.8266598176301	1.73465114169921	0.568652987386809	3.05045639462942	0.00228493857147456	0.0749275668778543
LINC01004	59.6642582384291	1.31791973467164	0.432177730471678	3.0494855281721	0.0022923367695592	0.0749614802124066
LPAR3	5.21093747644021	1.40359913823915	0.460660388243982	3.04692822317459	0.00231192908805418	0.0753424302265069
AL451069.3	3.98555401306459	1.39814572509455	0.459240273126704	3.04447542367175	0.00233086473502674	0.0758561693358362
CLEC5A	92.4441832732967	1.17746849018701	0.387513590527818	3.0385217937343	0.00237741907935767	0.0770567267997772
AC005410.1	2.78412506658761	2.25136961566984	0.74118633652317	3.03752174686704	0.00238532192574695	0.0772082550255304
AC011462.3	1.29330877725464	2.39311262888313	0.78811493493584	3.03650206689454	0.00239340467805692	0.077365189052867
PLEK2	4.80276713194481	1.80405484632858	0.594536324702953	3.03438960980212	0.00241022943625082	0.0776738059116032
RAD54L	9.89680337662272	1.24371097641922	0.410061919638329	3.03298335411434	0.00242148956884662	0.077852191514531
VCAN-AS1	12.6564583692441	2.08106114448271	0.686542131154744	3.03122131919628	0.00243566644278251	0.0780980446532944
BTG3-AS1	7.43208045303038	1.18181288274237	0.390037096610871	3.03000123068147	0.00244552742217292	0.0783086118552318
MMP1	14.181568619125	1.87776368603879	0.619805881742141	3.02959965588065	0.00244878100617531	0.0783086118552318
RAB13	182.963375392218	1.15684	0.381985850233934	3.02847943300659	0.00245787807025717	0.0784162112008663
P2RY1	65.3608396548263	1.32134555469031	0.436321192146012	3.02837812711175	0.00245870227427465	0.0784162112008663
RN7SL1	502.845961925198	1.65265392335397	0.545863503010703	3.02759556965941	0.0024650775288271	0.0784805970129664
LINC00513	18.8136971446528	1.25813922576451	0.415594331019343	3.02732528299563	0.00246728298301633	0.0784805970129664
AC116667.1	2.9042466847518	1.68539863959645	0.557225587066829	3.02462535589615	0.00248941284371256	0.07907935620399
CDCA3	17.1708795949556	1.29989622960558	0.430472181654786	3.01969856590644	0.00253026372323873	0.0801641169004906
KCP	16.030659876934	1.22076623050307	0.404400576414068	3.01870546607015	0.00253857197968761	0.080320954701227
SLC1A2	8.37473047738467	1.31340551000302	0.435238994989901	3.01766506476172	0.00254730271553771	0.0804410436136257
TTLL7	24.1545935885391	1.37742732694212	0.456486891362298	3.01745209557159	0.00254909327170269	0.0804410436136257
GBP5	6495.87282482813	1.36190845965963	0.451723669123328	3.01491498619658	0.00257051294716118	0.0806999655375391
NFIB	7.26798061254768	1.89692646738265	0.629187649608146	3.01488191728501	0.00257079321653866	0.0806999655375391
SLC22A16	23.6834080328845	1.21708874079067	0.403911228103499	3.01325800351061	0.0025845908225176	0.0810267529156238
CCN2	2.60192752076737	2.17008729996125	0.721319763878517	3.00849555028514	0.00262544646687694	0.0819852212633113
AC002350.2	4.93560667043141	1.0033338753445	0.333626126754012	3.00736002035079	0.00263527460022103	0.0821848349899441
TRIM36	13.2428961370078	1.29217948776896	0.429729623007946	3.00695930321067	0.00263875087021315	0.082186094811847
MROCKI	16.5536742066243	1.75028228870946	0.583188808094848	3.00122750027946	0.00268893588424351	0.083640242329135
AL021407.1	6.78297976738198	1.68061334424291	0.560698871901823	2.99735460237769	0.00272333732881338	0.0842719649485329
AC012435.2	2.50909451548914	2.5183299551571	0.840464857017024	2.99635366563113	0.00273229341406252	0.0844398688170225
ANK2	3.56834035884294	2.40577268027578	0.803059890738094	2.99575748710925	0.00273764062129873	0.0844959531115687
DEFA8P	5.97365791329492	3.07232665884485	1.02643320613961	2.99320661146553	0.0027606279101502	0.0848929252867747
ANGPTL7	1.31720687268065	1.81518570950259	0.606446834200682	2.99314895739387	0.00276114949302302	0.0848929252867747
TACSTD2	41.7547480839785	1.62884486446389	0.544692015742736	2.9903960722516	0.0027861592130661	0.0854128266776416
AC011603.3	11.6071576508236	1.60345155851227	0.536254512274591	2.99009429629045	0.0027889133673983	0.0854128266776416
FZD5	29.2853	1.21775669316878	0.407433249653135	2.98884957034191	0.00280029964148745	0.0855468294053382
ITGA7	29.6627003601575	1.06524875484815	0.357035702885158	2.9835916863216	0.00284886667093116	0.0865881712435495
SDHDP2	1.18968165030355	1.82814853189779	0.612955517881507	2.98251	0.00285891392151028	0.0867832753839162
HSP90AB4P	6.94572784222423	1.40771076529382	0.472791715697885	2.97744380570609	0.00290662922611246	0.0880083178336836
AC007318.3	5.09443348298726	3.08060537104576	1.03518485557264	2.97589880151563	0.00292131244553564	0.0880698547236816
SHISA7	3.0729637752921	4.06398199040063	1.36568619756341	2.97578023242189	0.0029224420799991	0.0880698547236816
AL356417.3	14.739556496613	1.12316200289614	0.377447061762117	2.97568087469707	0.00292338899040983	0.0880698547236816
TMEM158	117.759520413123	1.45431005949516	0.488857143536775	2.97491829407165	0.00293066595097583	0.0881780245878515
DNAJC27-AS1	12.8143704572172	1.59693681532578	0.536994403550272	2.97384256664097	0.0029409592380756	0.0883765640386538
SAMSN1-AS1	3.04797517158006	2.45410093640008	0.825676434668041	2.97223080780637	0.00295644339286819	0.0886873820010161
AC018761.3	4.13700305873288	1.92559069310351	0.647911885018027	2.97199470735119	0.00295871784434828	0.0886873820010161
RNY1P16	9.41557432367039	1.55059508975612	0.521829293561738	2.97146041605399	0.00296387078514721	0.0887306497881368
SLCO4A1	15.6274420485687	1.15592228343984	0.389327612665539	2.96902209305372	0.00298749116321838	0.0893259857802294
KLF5	279.222044783543	1.32292022699219	0.445820972769683	2.9673799749112	0.00300349523335797	0.0894689987321579
FILIP1L	15.6643429175225	1.64106093431867	0.553364874033608	2.96560372969934	0.00302089452859225	0.0897637231353126
AC010359.2	4.90400245225215	1.64929265958397	0.556530135681066	2.96352803530685	0.0030413435623711	0.0902592283026263
AC027796.4	3.23556089223696	1.24822478918629	0.421268479783029	2.96301491587782	0.00304641806459871	0.0902977944302369
AC016586.1	6.50197560652045	1.30858784592892	0.442074617977311	2.96010626422365	0.00307532945722875	0.0909293950765286
IRS3P	5.73493702227467	2.38925037020353	0.807362179355273	2.95932907349152	0.00308309681689803	0.0910465134076554
ABI3BP	7.6250528943786	1.88055463097733	0.635652766873981	2.95846211796661	0.00309178240398126	0.0911904255280292
AC005183.1	2.88968706809904	1.75982484400204	0.595581159254702	2.95480274460705	0.00312869018876408	0.092051991777659
IGF2BP3	25.0685802598069	1.39992080888709	0.474125512079242	2.95263758903806	0.00315071624745633	0.0923897685440193
AC138811.1	9.71160661555874	2.03289340353613	0.688524620349707	2.95253552807394	0.00315175799046487	0.0923897685440193
AL391825.1	24.1117559180511	1.09923803679038	0.372526801164208	2.95076228973347	0.00316990773965499	0.0927113601956018
AL358933.1	4.88709611456377	1.36280056986688	0.4619147685954	2.95032907047096	0.00317435635452332	0.0927113601956018
AC007336.1	36.2839056918168	1.41898633012892	0.48185537647327	2.94483863709183	0.00323123133236214	0.0942573822806127
ALOX15	10.6394959572474	2.13176150554893	0.724263615653031	2.94335026567202	0.00324680841979227	0.094289365491457
AC055733.5	2.43681742611401	2.9497117520833	1.00225570866796	2.94307303672391	0.00324971740691355	0.094289365491457
SMPD5	5.85540227230752	1.50008844892457	0.509807433162797	2.94246092023053	0.00325614880942987	0.0942942851350634
AC068522.1	4.31588176688104	1.6473779265972	0.560021741202668	2.94163209281731	0.00326487563769974	0.0943827859547645
AC012307.1	4.39903733739019	1.77205642261786	0.602678543356311	2.94030116411527	0.00327893374282647	0.0943827859547645
AC006160.1	14.0639796765488	1.15594750658317	0.39329785406471	2.93911470565253	0.00329151232816089	0.0945923238578056
LINC01524	3.75808220495667	3.74806741800283	1.2779601172884	2.9328516338644	0.0033586435044087	0.0958837176149251
U73166.1	9.09479421069962	1.54500935168834	0.526802434145091	2.93280602280365	0.00335913692982054	0.0958837176149251
AF124730.2	2.8484850558718	1.90388885225391	0.649440381808957	2.93158372282117	0.00337238451557596	0.0961285720981355
CDH6	2.06597295893766	2.42090388335327	0.825888046758933	2.93127366699849	0.00337575253187432	0.0961285720981355
SNCG	2.47712851309655	1.97716457052132	0.674713003704237	2.93037863456981	0.00338549211083053	0.0962912857206496
CHAC1	9.13012191453925	1.59507388064306	0.544655964709358	2.92858975939836	0.00340503503202411	0.0967321115985948
CSF3	1.51766721254915	3.15237563515139	1.07682128687117	2.92748265063648	0.00341718125435638	0.0969467947759708
AC022498.2	3.90723348120453	1.52506050096486	0.521149116455428	2.92634191023386	0.0034297376998075	0.0970375109542678
RNU5F-1	7.35988858210093	1.75778947373571	0.601001814079896	2.92477	0.00344715692176973	0.0971104852058684
SLC22A20P	6.44564470952546	1.21988044656584	0.417133860872416	2.92443400306683	0.00345083245923863	0.0971104852058684
SHROOM4	9.7148588053419	1.39019860936305	0.475476539915859	2.92380063506195	0.00345786135308093	0.0971939407352479
RPL7P32	3.99790528437859	1.55288744443211	0.531422288698443	2.92213457631865	0.00347641294846843	0.09760070155794
AC003991.2	5.31915954044493	1.25104782512306	0.428376276235382	2.92044143087803	0.00349535891446621	0.0978377575285649
GBP1	2039.07119990011	1.3965084794895	0.478261	2.91996847405818	0.00350066797199522	0.0978377575285649
TUBA4B	8.11056277292217	1.36386497191701	0.467448492715059	2.91767968700751	0.00352646400101553	0.0984282600983565
CABP7	6.54314555298359	1.15005314894698	0.394333727721682	2.91644631969874	0.00354043640440483	0.0985031654826612
AC073140.1	1.50368668812256	2.48076201838936	0.850718109452323	2.91607994566664	0.00354459662506843	0.0985031654826612
ANKRD18A	15.7738924054774	1.46576607873224	0.502665005508917	2.91598989917399	0.00354561979433826	0.0985031654826612
VWA1	1.92501979361976	2.15029336799993	0.737648394601903	2.91506547528028	0.00355613927451038	0.0986408649380729
AC005104.3	2.30289849889416	2.38937838812227	0.820822220240093	2.91095724409527	0.0036032332068136	0.099623611612624
PDHA1P1	1.52069549545255	1.76648337390757	0.606903336603808	2.91065029200976	0.00360677456758079	0.099623611612624
BBS12	10.8195020531467	1.04665057035976	0.359956966311683	2.9077102773821	0.00364085475517877	0.100246603925864
SLC25A47	1.32741128110163	2.03963897998997	0.701465464137464	2.9076826790011	0.00364117605401158	0.100246603925864
ITLN1	13.3803645586383	1.35078327176526	0.464598500360051	2.90742064539262	0.00364422791970606	0.100246603925864
PHKG1	34.1946358380465	1.07567393062828	0.370290463813278	2.90494634820166	0.00367316057677771	0.10087485763091
DTL	38.5582231350133	1.23003369978694	0.423481002572163	2.90457822739601	0.00367748292089811	0.10087774250904
FGF8	4.5735601634873	3.73270138113587	1.28616345142537	2.90219829913466	0.00370553897162969	0.101414750802497
AC048351.1	4.84684545109194	1.7870214165252	0.615911449281391	2.90142587641485	0.00371468650348332	0.101463421432709
ACOD1	1.15004944863817	2.55912166113264	0.882050641992673	2.90133189558281	0.00371580088524471	0.101463421432709
AC024475.1	1.99827124735901	1.48147462310169	0.511256390721773	2.89771365206838	0.00375893613402478	0.102174718552128
ASXL3	4.01889757351555	2.25895520035252	0.780195886187242	2.89536927885106	0.00378712726628249	0.102475208381762
CNKSR3	6.5961311728964	2.11393365385861	0.730691603523017	2.89305863604606	0.00381510066766213	0.103115489232179
RPS23P6	9.60358336525722	2.76031294428205	0.95453259959126	2.89179536190177	0.00383047353849646	0.10330822325984
RNVU1-25	2.04023769127064	2.81634018431709	0.973918084621603	2.89176289955774	0.00383086931569724	0.10330822325984
COL12A1	1.80959022531692	2.43229871607198	0.841247340209536	2.89130033441312	0.00383651289542254	0.103343905921742
AL353152.2	6.92902319046232	1.66676041341396	0.576764613771058	2.88984513546382	0.00385431651588769	0.103706694105774
RARRES2	5.58509411224807	2.09411490869943	0.725409178953944	2.88680508801831	0.00389175236959802	0.104047568200587
AP003717.3	9.39623830997414	1.83543985823234	0.635985379775669	2.88597806899232	0.00390199346293229	0.104169289769353
AC105339.2	3.98513689541161	2.59578529236427	0.899785585739923	2.88489317177678	0.00391546501457412	0.104412400388643
BCL2L15	41.831858322622	1.44069738389025	0.499598048831934	2.88371299139102	0.0039301676905143	0.104687762981183
UBE2L5	1.94152303060606	1.77863530850326	0.616916022583962	2.8831076571061	0.00393772837746485	0.104714878808367
CYYR1	7.75029400192469	1.52489853048448	0.529016954415276	2.88251353337051	0.00394516188554164	0.104714878808367
AC008115.1	4.38435205517332	1.78161356927028	0.618111655452887	2.88234909268116	0.00394722157139446	0.104714878808367
AC090970.1	5.22566738559252	2.02622879047069	0.703006983258331	2.88223138421673	0.00394869651693759	0.104714878808367
AC079804.3	5.8904945685572	2.10129862530358	0.729504947136432	2.88044465435351	0.00397114667296017	0.104995442908121
HRG	3.38241832195995	4.91589590934984	1.70670584729278	2.88034163423508	0.00397244464179973	0.104995442908121
AC005899.9	2.88715855740924	1.61256446409911	0.560024921662554	2.87945125604744	0.00398367873761731	0.105176153867336
CD24P4	1.11207779359339	2.98140695099582	1.03664956850554	2.87600269326682	0.00402746275377985	0.105615165743689
LINC02608	1.7850525413429	1.91890940156548	0.667275543307744	2.8757376481285	0.00403084585968379	0.105615165743689
LSMEM2	4.66969849861703	2.37721942348985	0.826754482279102	2.87536321174408	0.00403562966094196	0.105615165743689
TNNT2	3.30139316059546	5.0251865387512	1.7492033005127	2.87284304647624	0.00406796161177483	0.10622886654329
LOXL4	13.5994183387071	1.0255957205253	0.357532160221565	2.86854	0.0041236952941524	0.107298817420121
HAMP	17.9315548506425	1.64650802585377	0.573998240940632	2.86848967194669	0.00412436663785164	0.107298817420121
GALNT5	11.6559742194848	1.32806931682947	0.463015193790565	2.86830612610565	0.00412676028894685	0.107298817420121
AC108667.1	1.32925746434539	2.34551178554888	0.817828524099884	2.86797502952148	0.00413108136138571	0.107298817420121
LINC01485	5.99744619508677	1.96296418973699	0.684615347116073	2.86725122071238	0.00414054194022279	0.107298817420121
H4C6	6.70716232480495	2.55423359073382	0.891135583253445	2.86626820736814	0.00415342194387246	0.107323304765862
RPL13AP6	5.74855109206038	1.86434195237779	0.650570835721386	2.86570170381294	0.00416086109850075	0.107365477320537
TCF3P1	10.979299971802	1.31926291543467	0.460675834216144	2.8637554163861	0.00418651136282206	0.10768272914906
AL157402.1	2.98820832791083	2.5583106087093	0.893557065971186	2.86306348652588	0.00419566486483796	0.10768272914906
AL022329.1	5.62187713358491	1.47604388520398	0.51631133643441	2.85882524950426	0.00425212954718219	0.108898221379655
AC100821.2	1.15063058779331	1.82050091175736	0.637251682577567	2.85680047857036	0.00427934743895434	0.109347358388435
AURKB	36.3253345328919	1.14152346479503	0.399618654130354	2.85653197866652	0.00428296857663833	0.109347358388435
AL355512.1	8.51251036843813	1.63133282377117	0.571220853573416	2.85587056839042	0.00429190057595687	0.109397496985188
DNAH2	11.1372626533609	1.84429875359297	0.645906083209153	2.85536674996102	0.0042987157097953	0.109397496985188
AC079753.2	14.3690527011295	2.19301649514275	0.768040162151669	2.85534090951572	0.00429906551697646	0.109397496985188
ITIH5	4.15682795539641	4.36340068464329	1.53018769188462	2.85154606051576	0.00435071824293232	0.110126116794647
AL033519.5	6.68026169772152	1.57510378754049	0.55266908630928	2.8499943755838	0.00437200022104668	0.110547827999404
MFAP5	2.07481800042866	2.09171169246774	0.734134116297481	2.84922284093953	0.0043826172136112	0.110699264783083
CDC20	32.9317579247199	1.49310676253776	0.524387289719857	2.84733591337697	0.00440868152905349	0.111136245490704
MYADM-AS1	37.4942355683636	1.92491670745854	0.676050366845559	2.84729777818208	0.00440920973957686	0.111136245490704
C4BPB	9.67615305128708	1.32492424637072	0.46564415681965	2.84535782735888	0.00443615578862055	0.111697733119793
CEBPE	44.6863	1.83627821281873	0.646021330306781	2.8424420784167	0.00447693651918802	0.11248773270901
MPO	286.056090615865	1.48315086260005	0.522439606010624	2.83889438231046	0.00452701383086769	0.113201619531771
AC011816.1	1.10777675878205	1.94387406647733	0.684788628479543	2.83864828595851	0.00453050634009879	0.113201619531771
AC009716.1	5.49700107819662	1.30847114281583	0.461028118792439	2.83815908288431	0.00453745618030759	0.113201619531771
AL359636.2	8.48116372408836	1.8219023362039	0.641947242051294	2.8380873331306	0.00453847630146189	0.113201619531771
AL158211.3	3.71527029541363	2.27283596176637	0.8012535796732	2.83660007196893	0.0045596686715397	0.113444807742784
IL27	34.9569463006193	1.10287973808347	0.388848077486435	2.83627411819194	0.00456432522961292	0.113444807742784
GJA1	2.48522788233685	2.96665747215765	1.04607168137331	2.8359982637738	0.00456826943566111	0.113444807742784
FAM124A	4.44381873767445	2.41791674098483	0.852653043161219	2.83575688889866	0.00457172318039995	0.113444807742784
AL139113.1	3.14788301083088	2.77571857366684	0.978833334579559	2.83574177095134	0.00457193957625603	0.113444807742784
RAB6B	135.809228894781	1.17428369145392	0.414815454511098	2.8308581049323	0.00464233109701257	0.114466095442366
OLFM4	122.964503332778	1.83462485517979	0.648084170694335	2.83084348937922	0.00464254322547583	0.114466095442366
AC007950.2	10.1952180334845	1.84430089663429	0.651566493184334	2.83056436438409	0.00464659609843385	0.114466095442366
MTCO3P5	5.40762696338663	2.91425624921864	1.02979362342697	2.82994202228649	0.00465564399338876	0.114565238078635
AL137060.3	21.6868774622715	1.61866172454834	0.57233090598666	2.82819206095096	0.00468117129040156	0.114844735657852
ATRNL1	2.3351523146798	2.57057005186001	0.909859295285229	2.82523909485825	0.00472453470514526	0.115367342590183
CACNA1D	12.1778750451711	1.10102390011764	0.38977428597944	2.82477305384819	0.00473141150004055	0.115367342590183
CAVIN1	8.5955161437792	1.28008875856087	0.453305140715236	2.82390081996668	0.00474430633580155	0.115490952979932
TRPC6	8.36958068024658	1.31195162751203	0.464608771906503	2.82377713646794	0.00474613740716026	0.115490952979932
AC009131.1	5.3726398189429	2.20089986576528	0.779682794439158	2.82281445924228	0.00476041123322772	0.115603082942951
APOA2	47.2227198925989	1.42513220290061	0.505099260107379	2.82148938922944	0.00478012188112346	0.115964011558289
ANGPTL4	3.79421140794263	1.96880445609923	0.698291470454117	2.81945940828815	0.00481046147560366	0.116581801921418
AP000240.1	21.5712407441598	1.26663277373637	0.449424805894502	2.81834192755641	0.00482723732984477	0.116751786582292
AC132192.2	34.5224959529528	1.2784584984749	0.453764101163605	2.81745183278382	0.00484063747321196	0.116957624605283
HSPE1P27	2.16068493372108	1.78197797805266	0.632666066017676	2.81661697025944	0.00485323668819318	0.11708823242645
AC006449.2	6.3138059457818	1.34557707242992	0.477948151702765	2.8153201715209	0.00487286599381743	0.117118215307532
TICRR	5.98016887056638	1.45903576445601	0.518410149360436	2.81444290057983	0.00488618571488221	0.117118215307532
DAPK1-IT1	4.70839384614885	3.9944068789241	1.42088813006551	2.81120434072452	0.00493564289902116	0.118178756901488
LINC02085	6.44044026659094	1.99596748362963	0.71009717894026	2.81083708374731	0.00494127989771418	0.118195415153323
GAREM1	9.35455862396291	1.14505182360186	0.407474499854345	2.81011897434358	0.00495231892965003	0.118341127669559
AC093414.1	1.80581244659379	2.00783586847737	0.714658778516666	2.80950284084497	0.00496180812430736	0.11844955123097
AL359182.1	10.223640063271	1.83024675566628	0.651595872198569	2.80886794063134	0.00497160354819119	0.11856506168767
PPP1R27	14.553354405976	2.03157451961353	0.723578627587174	2.8076762388463	0.0049900366973021	0.118767838606434
TRIM58	584.126683560245	1.16728363344223	0.416099889847968	2.80529666534813	0.00502702877283665	0.118952902851189
AC015982.1	6.86606628664911	1.72078079553161	0.613420635166095	2.80522156719699	0.00502820024970579	0.118952902851189
TGM2	82.4266844431942	1.3875596968733	0.494649843520671	2.80513521847565	0.00502954753239113	0.118952902851189
AL137009.2	28.4905113632743	1.5516249511287	0.553139927917499	2.80512194621417	0.0050297546459008	0.118952902851189
AL035634.1	8.82029412233245	1.94169061288671	0.69235717299375	2.80446377769273	0.00504003503677633	0.118952902851189
GJB7	1.52036262739711	1.57722775363071	0.56247029956719	2.80410850998597	0.00504559210073619	0.118952902851189
SCN11A	5.04677142993136	1.55744856911088	0.555441326663435	2.8039839571653	0.00504754165526573	0.118952902851189
DPY19L1P1	31.2394	1.33887500637139	0.477914708393409	2.80149361979724	0.00508666469441683	0.119315767178675
NUTM2B	5.94508331279294	1.01830810683186	0.363576994261345	2.80080456933389	0.00509753793923115	0.11941488333352
AL591845.1	6.17732267796362	1.30484420815707	0.465957205860632	2.80035203178583	0.00510469042556902	0.11941488333352
AL031602.1	4.97653482522589	1.62888676142763	0.581703559463571	2.80020078084056	0.00510708301213173	0.11941488333352
AC092944.1	62.8707245643876	1.18939027627727	0.424914736767927	2.7991269150236	0.00512409929114419	0.119578980530897
TEX45	19.5204036867192	1.58552915820407	0.566606196667561	2.79829124271709	0.00513737663549519	0.119655354548242
AC106739.1	3.47021015066201	2.77760095520469	0.992782235763479	2.7977947782966	0.00514527928586794	0.11967955983512
AC008731.1	5.33645749870146	2.21776009625848	0.792752572636672	2.79754386527221	0.00514927746168341	0.11967955983512
RBPMS2	23.2405499929932	1.14834948395968	0.410523065497917	2.79728371064086	0.00515342586246544	0.11967955983512
FCF1P7	4.66875360942833	2.07113648111018	0.741234304764978	2.79417246044336	0.00520327212650175	0.120179566121994
H2BU1	9.8444199363209	1.53099925469545	0.54793789605256	2.79411091243192	0.00520426258462767	0.120179566121994
LINC01993	2.11136405500499	1.66236067845742	0.595939887225693	2.78947711688889	0.00527932270509424	0.121138597293393
AC006064.3	1.97833456920852	2.00867	0.720095709230213	2.78944915010433	0.00527977867608017	0.121138597293393
RNU4ATAC	25.4702553242378	1.86153	0.667424622951772	2.7891232003865	0.00528509559041786	0.121138597293393
AC004540.2	5.64611849610992	1.19364177972614	0.427982428868928	2.78899716252533	0.00528715282501264	0.121138597293393
MTATP6P11	7.0715591517333	2.00265275229025	0.718316068630981	2.78798267189965	0.00530373806011017	0.12129793598827
FABP1	2.34170237811975	4.37312875551491	1.57056605214997	2.78442842281513	0.00536221547579242	0.122316945743307
AC092053.3	15.5058086297615	1.64686208490052	0.591544782187778	2.78400238576992	0.00536926392267862	0.122316945743307
GEM	9.23999069850054	1.37433403169883	0.493724940664175	2.78360260644325	0.00537588556374999	0.12235126801608
S100A12	4653.99233938625	1.12514412093831	0.404459081730601	2.78184907141667	0.0054050169747733	0.122682015060913
EGF	141.649827831886	1.1010707007561	0.395833419498718	2.78165169113433	0.005408304954468	0.122682015060913
AL121835.2	2.38812061265289	1.68878059781035	0.607160025253036	2.78144233409725	0.00541179441752955	0.122682015060913
AC009087.1	3.45643261755656	1.3265025092686	0.47695562133696	2.78118644571222	0.00541606220335805	0.122682015060913
SGO1	15.6363839524692	1.03528423527831	0.372547764457082	2.7789302045257	0.00545382420860307	0.122955207417328
AL080276.2	4.6558664239788	1.07359694456268	0.38656936733659	2.77724267693434	0.00548222301401789	0.123364121011707
AL138694.1	4.61625433257415	1.52800408820371	0.550261750775366	2.77686771077695	0.00548855128268683	0.12338923560326
CAV1	6.13620210990906	1.53425655501295	0.552643579240174	2.77621348125024	0.00549960844260491	0.123445958743194
CARD17	16.5640374018493	1.0352687165723	0.372962748672014	2.77579656482724	0.00550666524852015	0.123445958743194
AC109454.2	6.61250485393255	1.18501373831313	0.426970225499441	2.77540134543803	0.00551336235080183	0.123445958743194
AC012360.1	3.6959309372821	1.82607550492769	0.657979388101663	2.77527767274915	0.00551545952837117	0.123445958743194
LRRC19	2.83588246388585	2.4307350524811	0.875879317956425	2.77519402804534	0.0055168783401536	0.123445958743194
PAK3	5.20539183177032	1.60342717897913	0.57844539423897	2.77195945364675	0.00557199765702054	0.124244777140139
GTSE1	19.4362626365855	1.02121373351774	0.368419147811319	2.77188017936771	0.00557335476050872	0.124244777140139
AL353719.1	18.2400265101094	1.76416698612423	0.636985257259103	2.76955701253637	0.00561325793680927	0.124785436662154
AC100801.2	4.71461736924497	4.79027214785901	1.73000686446821	2.76893245121979	0.00562402939712512	0.124908805180346
TLCD4	27.6271861182385	1.9856309364349	0.717697272444673	2.76666919698789	0.0056632188773896	0.125662519060445
HTR2B	4.44999909304638	1.60199040381833	0.579141458531181	2.76614699262127	0.00567229603284455	0.125747285547397
SDR42E2	8.65799219884392	1.60995765595207	0.582110984507887	2.76572285835341	0.00567967815214728	0.125794353147558
AL591623.1	1.50522915260911	1.71399869015926	0.61981692284802	2.76533057904186	0.00568651354393671	0.125829235865834
AC243962.1	5.05336806241699	1.22441690532791	0.443124234900871	2.76314588300912	0.00572471736167944	0.126207593816933
AC067817.2	23.5278	1.24974102894682	0.452539058820763	2.76162025042308	0.0057515332242753	0.126441423286028
SLCO2B1	1.62628413128674	2.17882825604613	0.789047380267718	2.76134020660062	0.00575646780762896	0.126441423286028
LPAR4	3.62160817767792	2.7198138950278	0.98528351856123	2.7604378270728	0.0057723943967535	0.126478005020637
AL031733.2	44.8515234821537	1.56750558298156	0.567860878097642	2.76036903305043	0.0057736102084993	0.126478005020637
EDNRB	3.30010774887595	1.79976179030546	0.65214681070115	2.75974943183493	0.00578457096540875	0.126478005020637
TOB1-AS1	19.1902390520483	1.57253331798398	0.570340744717457	2.75718214514554	0.00583018651081868	0.127358960126742
RPS2P45	3.72644721592349	3.5207490758166	1.27870850278097	2.75336331005822	0.00589863965297334	0.128094915817283
LRRC37A14P	3.20101009120705	2.64934874053101	0.962479413971595	2.75262899348536	0.00591188511656201	0.128094915817283
AC015849.4	1.57982151326473	2.05244643274178	0.74580289655955	2.75199579166276	0.00592332820834792	0.128094915817283
AL136985.3	2.89210422274736	2.46600554660649	0.896093763110319	2.7519503517657	0.00592415015586262	0.128094915817283
AMBP	2.2668569521448	3.5881842140304	1.30480061726396	2.74998660067656	0.00595977016976943	0.128430362577374
GNA14-AS1	3.93360988596872	4.93998402361754	1.79689884324306	2.74917202055839	0.00597460219076077	0.128569536705112
STAB2	3.79899194615897	1.92930411345613	0.701884925332342	2.74874704360206	0.00598235344284237	0.128569536705112
AC002543.1	9.18345010604057	1.60995025444691	0.585822722299724	2.74818676907382	0.00599258626546471	0.128673845125598
AP000845.1	5.2516132866993	1.82188035568683	0.663247678195905	2.7469080037227	0.00601600066259861	0.128945103807669
SPATC1	9.87867293480243	1.22119	0.444804971191441	2.74545646767156	0.00604267837315468	0.129400954956007
PAGE2B	4.07722129024282	2.54014830000557	0.925426131800543	2.74484176826017	0.00605400799045221	0.129500819389777
ADAMDEC1	9.35323271199098	1.05597008977805	0.384742346077462	2.74461623614845	0.00605816960272412	0.129500819389777
SDC3	54.171230346022	1.2448318713271	0.454536570167195	2.7386836462228	0.00616856982533086	0.130727588191106
AC005162.2	6.42190221823183	1.87838088291452	0.685891880688225	2.73859617791328	0.006170210997816	0.130727588191106
AC002400.1	13.5695693990122	1.74041082347721	0.636072999884033	2.73618094746125	0.00621568369758594	0.131342008874784
RANBP2	2520.41082672995	1.42304735937077	0.520350736613153	2.73478494261979	0.00624210433576302	0.131713362150514
LAMA3	2.54896347388881	2.53809893340634	0.928118663870076	2.73467071852963	0.00624427059693492	0.131713362150514
TTC21B-AS1	2.34525239698146	1.44022289913044	0.526924855911041	2.73326050759236	0.00627107107619611	0.132087532894291
AC073320.2	2.40289678906972	2.31641660577489	0.847524346816707	2.73315641547682	0.00627305340166866	0.132087532894291
RNU6-1010P	5.5851707579156	1.77989087677031	0.651396921456263	2.73242138263593	0.00628706739549291	0.132266184784688
S100A16	1.65957856815928	2.47616074108086	0.906400069061048	2.73186292190594	0.00629773373202917	0.132374157179383
AC005379.1	2.18892307113772	2.03284921407451	0.744521242661886	2.73041130002747	0.00632553526055728	0.132726148463452
PTPN13	45.5413574820493	1.10090312492732	0.403395399950721	2.72909191592617	0.00635089993691272	0.133140689299695
AC103769.1	6.64426324587752	1.62058681747922	0.59468815544988	2.72510357340689	0.00642813185931183	0.134080028438761
MTCO1P11	11.0800524688988	1.82126320973994	0.668802921620701	2.72316874054093	0.00646590230646838	0.13448521638666
LINC00534	35.0119609069682	1.20698391771319	0.443314517507403	2.72263566846316	0.00647634358626705	0.13448521638666
AL591807.2	3.98127056606909	1.34434227130013	0.493769988659713	2.72260830381612	0.00647687998651474	0.13448521638666
RNU6ATAC39P	4.15996187339125	2.08875516067379	0.767458292948719	2.72165299386941	0.00649563098672924	0.134757583003091
MIS18A-AS1	3.75818369117267	1.43409726946665	0.527041296155056	2.72103396817076	0.0065078073954344	0.134893200085607
PRSS33	12.7062536022544	1.69496981330996	0.623235327940358	2.71963051085603	0.00653548986673488	0.13534971221844
SYT5	2.02588811664608	2.32747509341548	0.856129476060253	2.71860175183558	0.00655584882819881	0.135582790738995
HBZ	3.18641996510501	3.84189698469557	1.41369486759744	2.71762816202681	0.00657516851300281	0.135794470850708
TIMP3	6.35821989929728	1.43185046605421	0.52691899338939	2.71740150576824	0.00657967356672117	0.135794470850708
AC092802.3	5.91877491408007	1.59061017638867	0.585417977389301	2.71705044570389	0.00658665676844202	0.135821405087184
H2AC14	2.51021168459365	2.31653321772941	0.852912826487164	2.71602577167278	0.00660707746862114	0.135891051633205
SYNPO2	13.1716	1.17851083736474	0.434091295821258	2.71489165691542	0.00662974556863807	0.136240132303971
AF127577.2	6.40699740585273	1.20351983114222	0.443350276753114	2.71460263869965	0.00663553348493815	0.136242026574867
SEMA6B	214.793673421632	1.87821134620004	0.692215689650319	2.71333252667076	0.00666102280243194	0.136648083562755
MND1	6.83242749640646	1.36249469289231	0.502299668006023	2.71251362418971	0.00667750363469273	0.136868797722237
GNG12	2.33185909581007	1.41728011645997	0.522959335515797	2.71011533824538	0.00672598146724898	0.137700067604103
AC009313.1	12.0243513976188	2.14535298484393	0.792000510827491	2.70877727414903	0.00675316574062711	0.137763861135215
AL024508.1	3.73689578627405	2.59420535618462	0.957804516987422	2.70849146164414	0.00675898512581279	0.137763861135215
PEAK3	82.980394051752	1.25004818254649	0.461627605748918	2.70791470652731	0.00677074207553741	0.137835021656898
OMG	50.3166364755297	1.22646370360718	0.453201607584709	2.70622099101434	0.0068053741810878	0.138422236744575
CAGE1	4.24880091289325	1.84693024781935	0.682649698821716	2.70553147684272	0.0068195184982072	0.138552925379402
GIPC2	3.61792617540389	2.10969731310491	0.780218671648703	2.7039820883123	0.00685139822513348	0.13900377060661
AL162430.2	10.8883912685949	1.33294067261321	0.493156647740691	2.7028747938811	0.00687426354099244	0.139306435005174
HEMGN	112.027004350502	1.3495892750324	0.499349288276172	2.70269590188339	0.00687796403599959	0.139306435005174
AC253572.2	24.3777669647081	1.77286881878196	0.656203167999011	2.70170719258801	0.0068984484161856	0.13939283562509
BRCA2	81.4938880525275	1.00373317632286	0.37178801472337	2.69974592126025	0.00693924489879068	0.13995509104475
AP001267.1	3.33878163127491	1.30229343866431	0.4824826711186	2.69915069829357	0.0069516689501642	0.140026682021231
DNAH8	12.6298684339563	1.11184567380502	0.412169840365134	2.69754252960395	0.00698533612931657	0.14005803873701
AC018926.1	4.25151292996996	1.18350084547284	0.439176174130584	2.69482024569243	0.00704266131260007	0.140805646769747
MIR7845	9.41177241416096	2.40388717362643	0.892113532150213	2.69459781406125	0.00704736383977602	0.140805646769747
TMEM233	2.92881311717824	3.35753842491206	1.2471014597978	2.69227367070553	0.00709666850998006	0.141150259829592
AL354793.1	0.909020249478504	1.77778018311335	0.660352247957424	2.69216950288623	0.00709888557300815	0.141150259829592
AL589655.1	0.97077139020841	2.02234150302695	0.751207068328056	2.69212256951739	0.0070998846858215	0.141150259829592
RNVU1-27	39.7170634053653	1.51539609076385	0.563729256778887	2.68816293023841	0.00718463309059454	0.14207450470071
AC104581.4	37.3404573561889	1.12705460923486	0.419709610092064	2.68531999776617	0.00724603937939771	0.143007641877222
DNAH7	7.75013555341562	1.24490638519676	0.463775196974463	2.68428840808687	0.00726843752988695	0.14321500025767
GOLGA5P1	5.02772664717227	1.17435286101395	0.437542250483959	2.68397591253191	0.00727523476678135	0.14322931326865
AC090739.1	16.4029322190954	1.16475129381741	0.434276104190992	2.68205246058198	0.00731719841737878	0.143818723207642
H1-5	11.2038648460716	1.97970361733947	0.738694968937913	2.68000148990572	0.00736218324961787	0.144584091404647
INSL6	4.63058072568579	1.36622500662127	0.510008519295731	2.67882781351945	0.00738803747062162	0.144853980571532
H2AC21	34.4105192178547	2.21554817010897	0.827282882565008	2.67810227529381	0.00740406062853417	0.144930548473435
APOE	26.5182272437364	1.13634204393958	0.424687228493192	2.6757151326904	0.00745699973788068	0.14545022880515
LRRC4C	1.95463226323998	2.9271764149604	1.09400854227325	2.67564310684266	0.00745860230104266	0.14545022880515
RMRP	20.2280407665868	1.70512056819147	0.6374459688732	2.67492564304011	0.00747458262212621	0.14545022880515
TBK1	791.078092264016	1.09060998751116	0.407789700200274	2.67444221120724	0.00748536757564903	0.14545022880515
AC113410.6	1.93691055782196	1.53550646216157	0.574142455871222	2.67443462238225	0.00748553698708232	0.14545022880515
IGHEP2	17.6408557131372	1.28167895306611	0.479274384889715	2.67420707943955	0.00749061820831835	0.14545022880515
AL451065.1	2.52600549683888	1.82315536756512	0.68199118572801	2.67328288945398	0.00751128794031633	0.14545022880515
AC234772.2	19.5372354199182	1.77064587725389	0.662349310302083	2.67328107648566	0.0075113285380036	0.14545022880515
AC092645.1	23.8206180532254	1.4253098178261	0.533181958298003	2.67321464210061	0.00751281633479097	0.14545022880515
RGS17P1	44.8879014086745	1.33224805182289	0.498494757574171	2.67254175009988	0.00752790063799227	0.14545022880515
SMIM24	10.8920102153742	1.31593366260616	0.492546329940854	2.67169519416414	0.00754691655839778	0.145571341202763
AL365318.1	2.80194977360286	1.44168284418702	0.539662990976257	2.67145027228752	0.00755242618865508	0.145571341202763
LINC01359	5.64425168287126	1.27089697676652	0.475895109262452	2.67054010858857	0.00757293235580959	0.145731731255805
PACERR	3.77407146969636	1.7812737702271	0.667392929592175	2.66900305838659	0.00760767575149998	0.146213106369272
AL596214.1	4.38329458552318	1.11858022523365	0.419315353197438	2.66763479253515	0.00763872409929689	0.14650792489292
PRKG1-AS1	1.95692454418589	1.56400742281475	0.586339881164616	2.66740754476439	0.00764389173354363	0.14650792489292
AZGP1	2.8192134300165	4.18695351125242	1.57059385619972	2.66584100958052	0.00767960021815454	0.146604977827818
AC020913.3	3.49370523340453	1.29932348731948	0.487520051714191	2.66516932534544	0.00769495670844734	0.146780992397177
BMS1P10	5.82630276159796	1.24489579019807	0.467218824238584	2.6644812358039	0.00771071679941979	0.146964418997706
RHOV	4.14569366163849	2.74056955400535	1.02881032419276	2.66382392318594	0.00772579898079215	0.147134643009991
AL353135.1	4.0997096110073	2.00990640030442	0.755216512140095	2.66136448024534	0.00778246622821497	0.147509185561729
AP002075.1	2.46062524446123	1.90743512203756	0.71734312161698	2.65902754840385	0.00783665549082264	0.148184031099192
ASB15	7.36494705837782	1.99941500510327	0.752390828226687	2.65741544167371	0.00787423412603747	0.148776998653094
MTND4P14	7.82018438358742	1.95365547043117	0.735557930765618	2.65601849795525	0.00790692770452567	0.148931802641001
AC024560.1	1.42919697504607	1.91619499512916	0.721469433698104	2.6559614387364	0.00790826567908545	0.148931802641001
LINC02062	18.0332033871108	1.10417679119184	0.415775073873316	2.65570704108219	0.00791423348606195	0.148931802641001
AC139887.4	7.51325649945659	1.0429011999809	0.392736872778806	2.65547055106352	0.00791978482271545	0.148931802641001
AL121950.1	2.42643938481306	3.98648987484646	1.50188948770512	2.65431638444836	0.00794692765854027	0.149242236962029
FBLN1	3.56427794038968	2.58126459393002	0.972506791225555	2.65423811660699	0.00794877131645589	0.149242236962029
PDCD1LG2	9.90968	1.32795822727685	0.500437398892099	2.65359509544405	0.00796393267078785	0.149409623125683
RHEBP2	3.75068596758858	1.19117188419686	0.449551685254032	2.64968839683862	0.00805660393686414	0.150557786070149
MIR3188	3.1125583211813	2.57659393348187	0.972530650489259	2.64937041540608	0.00806418913419667	0.150581892341908
SLC24A2	3.3583128728964	2.46488950294813	0.931450609121204	2.64629114932211	0.00813797400141228	0.15172278886499
SPARCL1	2.24726270293696	2.0288730878319	0.766939946758031	2.64541323790506	0.00815912078085383	0.151880287220252
FTH1P10	4.21355922140727	1.55626868869548	0.588654898081429	2.64377089831027	0.0081988129058042	0.15228997085616
TFPI	20.7435490184575	1.3858101573819	0.524357371264906	2.64287341672897	0.00822057621379337	0.152431149638711
PSAT1	28.7751208731785	1.02241655435685	0.3870485171032	2.64157207475939	0.00825222468504218	0.152659278417007
RNU6-322P	12.0637892437722	1.04737596881952	0.39666763881114	2.64043714773061	0.00827991492286045	0.152820651971313
NKAIN2	4.10080614318015	2.16085633810959	0.818772438018449	2.63914152183626	0.00831162753218444	0.153187512814019
MIR4734	8.6020631398322	1.95740171843166	0.741907369258626	2.63833707486645	0.00833137235484313	0.153187512814019
AC092650.1	16.204123249471	1.15318955844955	0.437183877741736	2.63776780700681	0.00834537014492244	0.153187512814019
SKIL	1053.20714391396	1.08074690656421	0.409812518393947	2.6371739711604	0.00835999445646236	0.153187512814019
RETN	433.609807282637	1.43571104589171	0.544414014669302	2.63716768342898	0.00836014942611084	0.153187512814019
AP000640.2	4.40496548187377	2.30926038714673	0.875686427067967	2.63708596566782	0.00836216370463293	0.153187512814019
AC118758.3	1.43723721027762	1.77748362538758	0.674107171899407	2.63679678763725	0.00836929520239627	0.153187512814019
LRP1B	2.95658936501066	2.27358509403241	0.862389134490412	2.63637956822807	0.00837959395029936	0.153187512814019
COX6B1P5	9.5570724344659	1.33265532588893	0.506029081320078	2.63355481944325	0.00844961943765261	0.153888611190866
AL022724.3	1.79066039372485	1.72899675170835	0.657470546709709	2.62977065719682	0.00854424878040439	0.154949530574127
CDO1	7.23804429758416	1.71817813534396	0.653533149309385	2.62906041898507	0.00856211472133372	0.155105875475476
AC008937.2	8.75688747886336	1.67832413823963	0.638410030801232	2.62891254407965	0.00856583869160134	0.155105875475476
HTR5BP	8.46535	1.22031365405638	0.464249198704187	2.62857460489436	0.00857435453399172	0.155111468288127
TMSB4XP4	41.9934554335897	1.10968906220814	0.422194139689852	2.62838575405933	0.00857911674520033	0.155111468288127
CRYAB	2.41046629572527	1.80632267191765	0.688517847135564	2.62349433559709	0.00870328922679434	0.156882199174771
CYP19A1	2.47476938557955	2.09035332292032	0.797102626158764	2.62243938775327	0.00873027953776979	0.157131893561665
AC007314.1	1.40458970798433	1.68489147812079	0.64279933107202	2.62117802037976	0.00876264915441584	0.157326791800331
AC005099.1	3.28077954058504	2.67287384069342	1.01974671127727	2.62111543105203	0.00876425813105575	0.157326791800331
FGB	4.02403946758214	4.0691	1.55326649525439	2.6197058581828	0.00880056384608403	0.157803213791852
RNASE1	18.2047126816071	1.26449877651579	0.482882653917224	2.61864609601931	0.00882794807634895	0.158175668903571
RNVU1-29	8.13121862622517	2.08691082535752	0.798029901594622	2.61507848413632	0.00892069544554928	0.159267489245912
LINC02528	9.28417692057171	1.69473786234495	0.648157570417637	2.61470040572535	0.0089305751923902	0.159267489245912
TMEM52B	9.25432569041536	1.45530912789028	0.556605012439577	2.61461735946596	0.00893274662232693	0.159267489245912
NECTIN4	9.19424456597617	1.18660048677543	0.453851545488263	2.61451238531944	0.0089354920806026	0.159267489245912
ZNF90P1	2.3164295984375	1.57259934272903	0.602028899906802	2.61216586607798	0.00899705917999581	0.159622334721248
AC026369.3	24.8346239915902	1.33107101656148	0.510095999905044	2.60945197925343	0.00906873732975805	0.160405472602261
IDO1	16.9411011442328	1.58502990016194	0.608123436342576	2.60642791485681	0.00914920797853181	0.160918422681236
ARHGEF26	4.33324064725955	1.65397696244721	0.635256611287167	2.60363596861416	0.00922406717941117	0.161512992510859
HSPE1P26	3.17902952768922	1.80793634172414	0.694432497245359	2.60347312214762	0.00922845033251545	0.161512992510859
AC003991.1	14.566012329778	1.86708385189425	0.717194531044636	2.60331579658692	0.00923268665091964	0.161512992510859
PLA1A	8.04510483427709	1.45564198679168	0.559375266566425	2.60226376422889	0.0092610594453813	0.161512992510859
LAD1	2.53162492164047	2.19087788585159	0.841930181586249	2.60220851297175	0.00926255169274502	0.161512992510859
HHIPL2	2.99646623837541	1.22481633160667	0.47068604064201	2.60219387415024	0.00926294709966328	0.161512992510859
CASC1	6.54634913445793	1.57806821442854	0.606488515439949	2.60197542781796	0.00926884930908408	0.161512992510859
AQP10	89.860227794627	1.37435619493539	0.528599211654392	2.59999667921178	0.00932246626015531	0.161941461832182
HMGA2-AS1	3.35233813878338	1.48707501417511	0.572103265070052	2.59931223079634	0.00934107665706147	0.162013110513452
AC104841.1	10.0131902934811	1.24205933871272	0.477936583113646	2.59879528497483	0.00935515456236037	0.162013110513452
ANXA3	804.178249359393	1.30235	0.501173171619439	2.59860077693449	0.00936045646862835	0.162013110513452
GPR137C	4.44152752327736	1.60619370916171	0.618662362211838	2.59623634355136	0.00942512095056471	0.162726517055479
FNDC9	9.2192843151983	1.36758876590421	0.526878346783531	2.5956442777598	0.00944137550993468	0.162726517055479
RNU7-40P	4.78681691828022	1.26891334216316	0.488870226070615	2.59560364795027	0.00944249187596174	0.162726517055479
MT1M	3.50263688955684	2.42708049233548	0.935492455233853	2.5944415465422	0.00947447227016208	0.163160098417766
AC087164.1	13.2768128945481	1.07013361240992	0.412519828987068	2.59413860186457	0.00948282499974406	0.163186456110704
AC046130.2	5.44589190185517	5.89586990865323	2.27352804044394	2.59326905310654	0.00950683651370288	0.163368938107232
P2RY6	15.7143707160999	1.0698708631541	0.412570221767549	2.59318488515851	0.00950916358326285	0.163368938107232
LZTS1	4.07459853164884	1.03147523653301	0.397853533970558	2.59260041311922	0.00952533704163647	0.163447677213733
ABCB11	1.87245407916398	2.00028685123319	0.77230386362383	2.59002569512908	0.00959687683478142	0.164014386175649
C12orf60	13.3119016869054	1.04961891636488	0.405255566850684	2.59001726866249	0.0095971117526191	0.164014386175649
YWHAQP6	2.6605825981064	1.75221513823637	0.676573000796699	2.5898389917615	0.00960208305950368	0.164014386175649
AC008114.1	3.32898278979539	1.4121039047573	0.545308125257426	2.58955229044255	0.00961008263024936	0.164014386175649
NUP62CL	4.05638323483836	1.13824850303454	0.439573231767369	2.58943998581998	0.00961321778504428	0.164014386175649
AC010359.3	8.35677598819904	1.18781901487312	0.459203692607879	2.58669308194658	0.00969018626132549	0.164830788466674
PHACTR3	5.19408871995751	1.25392	0.484782715137916	2.58656961595933	0.0096936586526341	0.164830788466674
AC099778.1	16.2516813487403	1.35765648100926	0.525598302154744	2.58306861997728	0.00979258438453792	0.166008942932776
MTND1P11	6.3283576638725	1.80659682152478	0.699539911334161	2.58255003360601	0.00980731404669521	0.166140900847698
PDE3A	14.2980570021669	1.3446127862309	0.521139305840045	2.58014080143786	0.00987600388732243	0.166949832498058
RN7SL832P	7.33374039118661	1.40152068592489	0.543479682235607	2.57879131775401	0.0099146661439004	0.167452808541347
ANOS1	3.68440692277714	1.53232546454395	0.594939786629936	2.57559756294647	0.0100067038196974	0.168563630540255
EPB41L4B	1.03432265435734	2.42335868131325	0.941028893975807	2.57522239415484	0.0100175652329228	0.168627839811058
MT-RNR1	124997.986626173	1.08031	0.419658007962438	2.57427015060725	0.0100451805478044	0.168771457959911
KIAA1217	3.47220314816832	1.91500355930711	0.744023023229771	2.57384986689547	0.0100573904369841	0.168823002984322
CASP1P2	6.56924992677204	1.11615677577882	0.434040744930819	2.57154838299045	0.0101244867344869	0.169555283870104
AL158163.2	7.4293667556728	1.12072682272914	0.435924547671744	2.57091927654659	0.0101428966150152	0.169555283870104
AC016907.2	1.70488836665376	1.92930520365915	0.750440455498819	2.57089711718266	0.0101435456194865	0.169555283870104
GAPDHP14	12.6067263416353	1.39647556954166	0.543244531331361	2.57062057508289	0.0101516481077837	0.169572222582532
IL10	20.715576909035	1.06532145684147	0.414467481012693	2.5703378567566	0.0101599375116354	0.169592257695965
AL590483.3	4.7707055045825	4.84590849410075	1.88872366524502	2.56570539315613	0.010296624043761	0.170684311269343
KCNN1	2.29549074087796	1.70991316331891	0.666756829441212	2.56452290822717	0.0103317758865959	0.170896612142322
OR2W3	18.9768886073029	1.39209762754529	0.542885971725966	2.56425418973248	0.010339778984403	0.170896612142322
ESPL1	33.1830513998511	1.03046478269278	0.40188625681593	2.56407071706548	0.0103452464206556	0.170896612142322
AL031770.1	12.2145856541444	1.04759252921693	0.408627804617861	2.56368391327802	0.0103567815002721	0.170969091433063
CENPI	5.74841409276125	1.05071997521896	0.410240883445416	2.56122687332982	0.0104303218224961	0.171834693445134
AF064858.1	6.54847699361311	1.05591721844178	0.412359478616365	2.56067163045413	0.0104470047153646	0.171865442084953
CCR5AS	25.5100877735438	1.31486703466336	0.514723218173728	2.55451277159906	0.010633652859146	0.174217107116967
TMEM236	4.20448829620797	1.01915983358102	0.399039929915942	2.55402970273101	0.0106484172336667	0.174339589479335
RNY1P13	11.6571633236248	1.36597639792255	0.534977633633035	2.55333365742078	0.0106697230149228	0.174537805257199
AL663070.2	10.3699503203287	1.74327716613143	0.683319867928493	2.55118758864166	0.0107356524849155	0.175287923166676
AC005391.1	2.31575034016186	1.32956954661921	0.521505753526214	2.54948202896936	0.0107883071102537	0.175964851264828
AC099063.4	6.20148199984045	1.01870557415966	0.399768144318232	2.54824099578261	0.010826764890487	0.176174296721395
KIFC1	38.9414764529053	1.09402427678516	0.429367770368429	2.54798881584988	0.0108345944537164	0.176181848628754
HMGB1P20	4.30964758388095	1.63525051823915	0.64233111077664	2.54580619061403	0.0109025701312829	0.176778449410725
AC040160.3	5.00349705535505	1.29521727824281	0.508985907730631	2.54470164806266	0.0109371142294807	0.176778449410725
AL035661.2	7.67177169737108	1.49794132197321	0.58878957780227	2.54410298423498	0.0109558778022936	0.176951112107267
FOXM1	33.7898448091883	1.12925144231591	0.444510182443321	2.54043998746846	0.0110713092038675	0.178453986628376
CNGA1	2.43087746336812	1.84351737815802	0.725844317664105	2.53982477136527	0.0110908020215598	0.178503333345145
AC022868.2	2.85673853185073	1.96328728702856	0.773039691132509	2.53969790885165	0.0110948253870892	0.178503333345145
AC006946.1	10.2531537167259	1.41860277401814	0.558722816940899	2.53900991870214	0.0111166671556437	0.178703412878359
AC104984.2	2.64837896729407	2.38899590906076	0.941176327010199	2.53830854060025	0.0111389732634461	0.178821637893712
TMC5	7.30834663714261	1.91925363193956	0.756337259745517	2.53756324603831	0.0111627196173624	0.179021653720724
AL031587.5	2.41897558579593	1.13259213903934	0.446350905489335	2.53744783557161	0.0111664008090017	0.179021653720724
TCN1	166.936654118991	1.08055059510407	0.425940111475487	2.53686038481083	0.0111851551579077	0.179082269998095
CDKL2	4.23487632083953	1.93778062831844	0.764098400385448	2.53603544692794	0.011211538501236	0.179384616019777
TEAD1	1.54295598460574	1.54284646270427	0.608583990785527	2.53514138732576	0.0112401949057009	0.179570665811255
AL132639.2	6.51097300257348	1.31136535463459	0.517309961008194	2.53497023733864	0.0112456880177784	0.179570665811255
ADGRV1	9.5129705714489	1.34611438949344	0.531293347385754	2.53365564639016	0.0112879597597621	0.180050657490332
AC023825.1	1.87893570537026	1.51330349560965	0.597390602567982	2.53318932220304	0.0113029886599593	0.180050657490332
AC025280.3	1.43393317722973	1.59362707577371	0.62910306361619	2.53317328739949	0.0113035057524445	0.180050657490332
MUC19	3.56869285586098	1.69929326373352	0.670869054534207	2.53297309251111	0.0113099634322983	0.180050657490332
WNT5A	0.892614803592016	1.93919329208995	0.765624742998082	2.53282474191774	0.0113147508852946	0.180050657490332
ACAN	3.31377929930619	1.71327446768885	0.676684247316221	2.53186692978863	0.011345703973958	0.180050657490332
AL136418.3	2.84456920749169	1.70210197259444	0.672349086233671	2.53157475401534	0.011355161010201	0.180050657490332
RPS26P42	1.71127382635089	1.48869316218823	0.588206880833954	2.53090062475565	0.0113770076800908	0.180223856760114
TIMM23B-AGAP6	5.11503527815097	1.16169437207203	0.459342496585457	2.52903744092379	0.0114375825316331	0.180882546136061
CYP1A1	1.37872953466054	2.59790921081993	1.02812586535182	2.5268396588106	0.011509403543438	0.181479850203716
AC002480.2	1.94533666808216	1.94725493242238	0.771051407371723	2.52545409269139	0.0115548877039312	0.182077018364977
RNF138P1	1.34573583070746	1.44790047973522	0.573460171956141	2.52484924070012	0.0115747932232302	0.182199256635068
MYT1L	2.42690030279249	2.1783966321801	0.86301074809579	2.52418250524304	0.0115967705627701	0.182199256635068
NQO2-AS1	1.15418887630593	2.15453599201879	0.853561621247598	2.52417158689684	0.011597130767858	0.182199256635068
PLCH1	10.4996133715885	1.32352222303657	0.524468280738875	2.52355055900041	0.0116176353294605	0.182199256635068
AC073195.2	8.83713070506971	1.44435643537727	0.572382007447287	2.52341341374238	0.0116221678066253	0.182199256635068
AL157871.3	18.5628842323434	1.66130087150399	0.658364814120502	2.52337432966142	0.0116234597732585	0.182199256635068
TSIX	8.22210560956051	1.7005917841699	0.674202075189887	2.52237696493434	0.011656471888792	0.182475659410933
NTRK3	3.95329704005535	4.04342441104108	1.60391324772517	2.5209745083008	0.0117030329940876	0.183050506358249
APOF	5.30946099579779	1.44882454984703	0.575168424765706	2.51895703495408	0.011770301825389	0.183536909819624
TBC1D8B	5.31348921491327	1.04680990581293	0.41575570313412	2.51784857771448	0.0118074070218701	0.183875765600997
C6orf99	11.3126734669145	1.41151183205828	0.560738080802584	2.51723911819577	0.0118278526228079	0.184023983739114
RGS13	11.4226123452259	1.24667778393956	0.49534549653139	2.51678433067284	0.0118431298761145	0.184023983739114
AL139317.5	5.97837479850479	1.61458483406865	0.641547250396271	2.5167044719954	0.0118458142996277	0.184023983739114
AC006452.2	3.88249925455197	2.28969852781986	0.909856269413649	2.51654970657666	0.0118510182251164	0.184023983739114
SNORD13E	11.8101346744746	1.82095097961109	0.723645673831402	2.51635716962131	0.0118574950332284	0.184023983739114
AC004895.1	7.06595446716724	1.78341607547335	0.709070643755646	2.51514583374564	0.0118983155665758	0.184092954949866
AC116021.1	1.91611515696794	1.74175985011763	0.692847571506595	2.51391492407222	0.0119399233069674	0.184216531441383
AC099811.6	3.70137259451324	1.37795083989194	0.548142026156613	2.51385731094852	0.0119418739270751	0.184216531441383
CLDN11	2.76449556679391	1.98718223273693	0.790689021449133	2.51322856246939	0.0119631799753749	0.184262244050848
LINC02367	10.6610037253342	1.24729767169048	0.496865518811011	2.51033252352717	0.0120617521438594	0.185184281951936
SIAH3	5.65716984644422	1.61819340938271	0.64481102067367	2.50956227096134	0.0120880900520785	0.185319683996364
AC023825.2	13.6372799771033	1.01772705249544	0.405819041573878	2.50783464607382	0.0121473496747392	0.185664283846493
S100A8	35176.8545899201	1.04804126624919	0.417988051166032	2.50734743092666	0.0121641082167258	0.185801704051137
TMEM184A	6.4161209571669	1.02384659698224	0.408593834523095	2.5057808279884	0.0122181329594669	0.186388865044929
AC025370.2	1.14696127171201	1.77042	0.706752897382308	2.50500651522807	0.0122449137786565	0.186678354101634
SLAMF8	32.7494146215697	1.09454405273453	0.437014560819558	2.50459401325638	0.0122592020281896	0.18677714172885
AC004837.2	8.39351983785144	1.30792864497436	0.522375251132782	2.50381051196067	0.0122863816368809	0.186953084449231
ALB	22.2445859745291	2.27345116674111	0.908642802026946	2.5020295782563	0.0123483607861128	0.187504555970071
PADI6	14.1861663811551	1.07418879533432	0.429384952062107	2.50169175742084	0.0123601486551394	0.187504555970071
MIR4645	2.86531896651434	1.20124273285861	0.480306465542556	2.50099221858627	0.0123845899519587	0.187554802773186
RARB	2.63853619644293	1.33586882464728	0.534458290709937	2.49948190133379	0.0124375051966715	0.188056336475589
DPRXP2	6.35894751759641	1.65077846449542	0.660710778808794	2.49848877518183	0.0124724092407861	0.188345977929043
CECR2	8.19070388207443	1.2045692090496	0.48237348374731	2.49717127834624	0.0125188473519577	0.188740569255014
AC114495.2	11.5049339424607	1.51150003544181	0.605307977358869	2.49707602076701	0.0125222108448038	0.188740569255014
AC211433.1	3.78509415282241	1.26404088752311	0.506274502752406	2.49675004498754	0.0125337269258009	0.188795181401233
MTCO3P11	7.12332400142557	1.87204221587393	0.751065100050028	2.49251658178397	0.0126841407803078	0.189917422284298
TLN2	11.8726187611875	1.08771388154404	0.436452240151748	2.49217160889324	0.012696467693849	0.189930898834814
DPYSL3	3.49975234607319	1.51233901153468	0.607008522418076	2.4914625671319	0.0127218371765433	0.190010634382008
FDX1P1	3.07054803925791	1.65401404352631	0.66390093287867	2.49135670943331	0.0127256286070224	0.190010634382008
AL162431.2	1.96429186825946	1.43830376612784	0.577866240177245	2.48899081850963	0.0128106274049939	0.190820609862603
SEMA3B	32.1492289110486	1.09158333497978	0.438759732596452	2.48788403739811	0.0128505626663891	0.190927837534853
AC004923.4	13.6792022618006	1.07671806755828	0.433142674292744	2.48582772250829	0.01292505187383	0.191672188978309
AP000692.2	3.71190283019578	1.43881470107911	0.579232774110858	2.48400084627073	0.0129915499275505	0.192063771031938
AC026470.2	128.422265465116	1.31910732040726	0.531253948322257	2.4830070902496	0.0130278494506983	0.192308405127898
AC005052.1	3.27992234253529	1.60524194003656	0.646522557016109	2.48288620809338	0.0130322711000135	0.192308405127898
AC092718.7	9.87109546135045	1.1434102025807	0.460834332640594	2.48117408273148	0.0130950402201971	0.192996526227428
OSBPL6	9.09016291125507	1.40329451835491	0.565767394371503	2.48033826677798	0.0131257795100348	0.193145164225534
COL23A1	5.76706302460889	1.16345118590792	0.469335906899088	2.47893069506416	0.0131776908261245	0.193522070960132
AC079316.2	2.19506439679638	1.56907826223796	0.633261912818467	2.47777140939117	0.0132205815794085	0.193522070960132
ACMSD	3.06670003775249	1.40925580644871	0.56907069375162	2.47641606205045	0.013270882601317	0.193915401236105
DPYD-AS2	1.72286247904141	1.54055081462342	0.622278268675073	2.47566224336179	0.0132989322385524	0.194174063026387
DMD	13.9306654274616	1.11950592670586	0.452313072766787	2.47506869491495	0.0133210550763504	0.194174063026387
CT75	3.86296131546238	1.58982341440268	0.642618529577213	2.4739769260134	0.0133618326325679	0.194277916828581
GDF10	1.4118961844075	1.94585761015082	0.786589347372145	2.47379095159575	0.0133687897616992	0.194277916828581
LINC02201	1.17232598553469	1.56082275412127	0.631396951231352	2.47201503123724	0.0134353867127477	0.194835895623195
LINC01825	4.06432276041816	1.20443648801853	0.487289822512835	2.47170458395281	0.0134470585319852	0.194835895623195
AC093425.1	8.66964855518158	1.47506550595952	0.596869513810931	2.47133665202873	0.0134609031909749	0.194888316510554
APLP1	4.04009392361385	1.27999385680683	0.519218904624191	2.46522968521973	0.0136925447467741	0.196927602312061
AL136295.17	2.08041435098941	1.95150773712014	0.791730622905363	2.46486327629821	0.0137065541894795	0.196927602312061
AC004893.3	5.28092584788155	1.23648542400789	0.502283075657036	2.46173021535804	0.0138268629007119	0.198047042266484
GYPA	6.4558386566433	2.26822915626612	0.921511988142975	2.46142121366976	0.0138387788515472	0.198099096426697
ANTXRL	1.68150682533755	2.44913454091071	0.995107435463359	2.4611760033431	0.0138482412847383	0.198115987757739
MAFG-DT	1.11910302350215	1.96274698752026	0.797923991061206	2.45981698696625	0.013900788074156	0.198384752248772
SUGT1P1	1.66194054051327	1.62346736991225	0.660301055019227	2.45867753439372	0.0139449809502776	0.198549966863477
ZFX-AS1	3.98572398725213	1.64441982666096	0.669174728234338	2.45738483131285	0.0139952676723245	0.199020255802305
PROM1	5.36299414727602	1.87114180640762	0.76143753006949	2.45738058936609	0.0139954329490743	0.199020255802305
EDIL3	1.65157143622042	1.98085708497896	0.806148238369958	2.45718714089642	0.0140029720115083	0.199020255802305
PPP5D1	5.58877810873419	1.19490792051837	0.486460761210083	2.45632950445172	0.0140364389606564	0.199155465257571
AC078860.1	0.931775670006967	1.83036675326316	0.74517131492195	2.45630329108263	0.0140374629776031	0.199155465257571
YWHABP2	5.50857604596668	1.1377729741421	0.463275919594213	2.45592944942764	0.0140520741605373	0.199189966351878
COL22A1	2.9605483923355	2.99552513656369	1.22076599273491	2.45380781770695	0.014135250284682	0.199775854731781
E2F2	223.835367878755	1.02904953600845	0.419444695475484	2.45336166390642	0.0141527964142058	0.199775854731781
AC004849.1	8.75880160401556	1.46561358669022	0.597500619362159	2.4529072258616	0.0141706880973756	0.199775854731781
AL355864.1	5.16977396020954	1.07607067961247	0.438724799847459	2.45272362079056	0.0141779224726006	0.199775854731781
CENPM	26.4076927327471	1.09769540144345	0.447634873775032	2.45221153612603	0.0141981167660547	0.199775854731781
LMO3	1.03363718723679	3.47152143394716	1.41688613609815	2.45010614861905	0.0142814106025737	0.200476139444579
ABCA6	8.9786872535454	1.07808584242921	0.440115887440618	2.44954993262922	0.0143034876101823	0.200663713691199
RNU6-553P	1.16516473075114	1.75433122373323	0.716503505422304	2.44846146663196	0.0143467774983306	0.200982085016565
AC068888.2	1.06986060758241	1.64587183283975	0.672236082411425	2.44835389813609	0.0143510619234236	0.200982085016565
DDIT4L	2.11934597918423	1.44003795256203	0.588228203491675	2.44809402883792	0.0143614171065444	0.201009419068778
AP000424.1	1.55350270171033	1.55491033704617	0.635505295877385	2.44673073085795	0.0144158493878234	0.201653285003939
RNA5SP207	6.82230270733655	1.8151899603406	0.742082843608373	2.44607455350167	0.0144421133280818	0.201794409625317
AC254633.1	4.05324035403802	1.34689749299935	0.55064023927966	2.44605714751494	0.0144428105885678	0.201794409625317
RPS27AP7	2.30497171542716	1.46342810468126	0.598504860009675	2.44513988517587	0.0144795969177222	0.202106937773426
RPS2P36	7.06160480240843	1.23248145641667	0.50406629220554	2.44507810872247	0.0144820773973098	0.202106937773426
TCEAL9	16.049402048582	1.00616724840638	0.411726161999814	2.44377778550501	0.014534375659611	0.202482391250958
SLC35E1P1	1.11986271580693	1.57929459162635	0.646603902151488	2.44244519151749	0.0145881445379703	0.202673471474401
MTND5P14	9.38736697690683	1.56765534303558	0.641853525583499	2.44238799126397	0.0145904564330652	0.202673471474401
CDH13	1.78377019567809	1.59071741525282	0.651423636051041	2.44190926951288	0.0146098178692367	0.202824633448718
CTSG	74.9926622924266	1.54461479709342	0.632790227610668	2.44095867745254	0.0146483307951354	0.202922511408597
SCIN	7.41724142906101	1.13968857011435	0.467413912466624	2.43828551037347	0.0147571133914769	0.203909856485127
AC004837.4	2.00782461561013	1.83040180694269	0.7507797372681	2.43800107552591	0.0147687300660142	0.203909856485127
RNASEH2B-AS1	12.492499068315	1.13375436136987	0.465312994902849	2.43654136847518	0.0148284732211317	0.204084304683244
AC087286.1	1.19934632445225	1.70549474228512	0.69996968013433	2.4365265963489	0.0148290789043146	0.204084304683244
LINC02195	1.83043296925251	1.47433379884839	0.605190594455192	2.4361479050672	0.0148446133582284	0.204084304683244
RIMBP3	0.85237588075882	1.91104259999112	0.784600310342763	2.43568932461454	0.0148634441744216	0.204084304683244
C19orf67	3.26829557870117	1.87948393373012	0.771738237046608	2.43539045171945	0.0148757282011107	0.204084304683244
PTPRJ-AS1	4.38993406048078	1.3233389471996	0.543481532988218	2.43492900287431	0.0148947118580025	0.204084304683244
ZNF165	32.686036184718	1.00887926936626	0.414375900783608	2.43469580991176	0.0149043133567671	0.204084304683244
C3orf70	1.50859032000982	2.13518372676535	0.877089235257377	2.43439736908729	0.0149166093294869	0.204084304683244
AC010727.1	1.50034867701234	1.68907125747705	0.693922606217009	2.43409170178963	0.0149292123018163	0.204084304683244
AC066613.2	2.76211593528227	1.52027148696253	0.624598244995643	2.43399897316896	0.0149330374509919	0.204084304683244
AC017028.2	5.79283833196214	1.4333294519042	0.588912170617273	2.43385945038603	0.0149387945335944	0.204084304683244
GGT5	11.7520516199865	1.45893979394685	0.599930804260073	2.43184677897352	0.0150220605515606	0.204855470466581
AC103591.3	103.828727114148	1.25527153344082	0.516583856654683	2.42994727239399	0.0151010195449835	0.20565249584988
DNAH14	6.15823688070532	1.22986	0.506251462444187	2.42933974084389	0.0151263505476232	0.205697728879561
ZFHX4	2.65667954359613	2.52522039642963	1.03972189253582	2.42874600848383	0.0151511423418728	0.205772348667767
BRD7P2	3.07602623738951	1.14244810559419	0.470453021993073	2.42839997233775	0.0151656078711069	0.205772348667767
AC110792.2	51.7902646096302	1.03613272444696	0.427022790478701	2.42641083227768	0.0152489970585534	0.206426717397055
IL21	2.0270220410707	1.42260384766434	0.586422263241735	2.4259035456809	0.0152703281450879	0.206598557257071
LINC00656	3.2393094557651	1.36349232347329	0.562198376236625	2.42528684020853	0.0152962956062458	0.206832894800113
AL109615.3	1.38648033524338	1.87077792607157	0.771532612912179	2.42475547340798	0.0153187009043906	0.207018828041255
HES4	205.726405908321	1.29840985498191	0.535754011389165	2.42351868092455	0.0153709626819926	0.207420980688554
MYBL2	174.665393282757	1.1016424001982	0.454578755159124	2.42343573626218	0.0153744731923414	0.207420980688554
LINC01980	3.66177851301329	1.80137364188125	0.743563501059953	2.42262246507983	0.0154089310955384	0.207567122023858
MIR1255A	1.29944728026036	1.73735610632913	0.717300168474007	2.42207681342834	0.0154320881761461	0.207567122023858
AQP1	10.521869070319	1.06244864413486	0.438674445870127	2.42195243907461	0.015437370822761	0.207567122023858
KSR2	2.63747392248154	2.18459057263281	0.902505411927615	2.42058445717999	0.0154955792673779	0.208115809138507
AC025175.2	3.10794298812256	1.85806009858119	0.768152373141824	2.41886917693364	0.0155688383374069	0.208397656984204
MYBPHL	1.07151894503716	1.6686810612918	0.689968779438954	2.41848777947414	0.0155851690561301	0.208499577082009
AC092620.1	10.5095717926792	1.21125133228184	0.500932809884946	2.41799161160962	0.0156064365838771	0.208616805952546
AC104232.1	4.77192982596369	2.14175528170996	0.886406343031867	2.41622287401994	0.0156824588985925	0.209122235843223
MTND6P5	3.37131089413651	1.7094072845094	0.70751891419706	2.4160587797845	0.0156895283386304	0.209122235843223
TPM3P6	4.74570003276174	1.20998416711036	0.500972502541912	2.41527062058488	0.0157235225718854	0.209271232267806
AP005899.1	104.224816543767	1.40011475479455	0.579867426344877	2.41454286132264	0.0157549692005274	0.209295034766848
COL3A1	7.06617813520388	2.41395398951573	1.0008520344558	2.41189896849068	0.0158696783887869	0.209906100328004
AC012158.1	2.53458228360241	2.32716953856843	0.964926325243492	2.4117587816678	0.0158757810526338	0.209906100328004
ATXN1-AS1	22.5115399738559	1.05169168235805	0.436099835382116	2.41158468091726	0.0158833629428799	0.209906100328004
NCLP1	2.61364907973507	1.39266595133548	0.577664617178121	2.41085555514656	0.0159151501452403	0.210210044988486
AC011773.1	5.3109811821061	1.48315468879235	0.615414771079636	2.41000827164161	0.015952158849747	0.210234512223663
AC087645.2	4.42007903158749	1.17425260322639	0.48730001678364	2.40971180542306	0.0159651261294693	0.210289546815477
MRC2	29.0811658196069	1.22663786266412	0.509100775757159	2.40942053337044	0.015977875244007	0.210341648781865
AC018797.3	38.3946541715158	1.24769027909191	0.518119252902214	2.40811410134452	0.0160351685647376	0.210754424129482
TMEM51	27.581757532002	1.09947742962891	0.456574115561752	2.40810285155162	0.016035662705504	0.210754424129482
OR2B11	9.45709679251225	1.30098660571519	0.541038319270128	2.40461083693711	0.0161896959654171	0.212014294660109
AC023908.3	2.84343004524024	1.43676080886457	0.59756574706754	2.4043560326462	0.0162009861545474	0.212014294660109
AL031600.2	7.78073804981134	1.43489403558292	0.596797420699466	2.40432345351154	0.0162024302106472	0.212014294660109
CHGB	0.896317026920308	1.68172505896505	0.699595317977701	2.40385407927881	0.0162232475795308	0.212082622652456
GALR2	3.59048611245964	1.38355617807806	0.575592718092574	2.40370688264257	0.0162297807849959	0.212082622652456
HORMAD1	26.6127618293607	1.27102556482689	0.529173147046886	2.40190866055846	0.0163097802879496	0.212720798521131
CICP27	39.7842	1.42518693624125	0.593463547433035	2.40147342226114	0.0163291952196797	0.212759972525706
AC002044.2	2.66861544306369	3.01568969911131	1.25653744227159	2.39999987080328	0.0163950776357928	0.213020237397156
AP004609.5	33.1204243041638	1.13886648023973	0.474718060722807	2.39903760667056	0.016438226354422	0.213052091954183
FGF2	4.68826827342169	1.01929106089146	0.424919187426051	2.39878803088611	0.0164494338176723	0.213052091954183
AC019072.1	2.6832394784931	1.73769689154934	0.724416517789917	2.39875382307789	0.0164509704782348	0.213052091954183
SULT1C4	4.39339927476292	1.41046200095017	0.588431842171371	2.39698449313251	0.0165306232797992	0.213454842533003
FCGR1B	259.173778740447	1.03262399519596	0.430843464528774	2.3967498180003	0.0165412134339855	0.213454842533003
RYR2	19.1658226426519	1.23161276960729	0.514201958473825	2.39519268511301	0.0166116330262486	0.213951470410314
TRIM10	18.3256068758774	1.44428846616727	0.603088635073516	2.39481957074388	0.0166285457545216	0.213961707610628
AC117503.5	1.29630312803866	1.43815259155666	0.600815237955878	2.39366863671702	0.0166808112067425	0.214288401753642
C1QC	37.9090483033915	1.38569834041982	0.579089469914603	2.39289162108951	0.0167161780355453	0.214397307565814
AL022722.1	2.58564349633695	1.41823465150656	0.593172046136873	2.39093305347586	0.0168056169402363	0.215191536036681
AL162151.3	5.07652875699003	1.56180743603795	0.654079675802817	2.38779386337144	0.0169498458703707	0.216119569946304
BX640514.2	23.7276341887478	1.25841031328046	0.527437486048375	2.38589472035561	0.0170376277007144	0.216881800739086
KCTD14	0.734872972056786	2.37022740068425	0.993626528668162	2.38543087598644	0.0170591279446482	0.216881800739086
VCAM1	15.9613832378041	1.26471077731537	0.530421617743864	2.38434998689304	0.0171093220153715	0.216881800739086
LINC01337	2.10777699843917	1.20520106262854	0.505495555460224	2.38419714992602	0.0171164298682042	0.216881800739086
AC098679.5	1.28743171294991	1.84882339807363	0.7755292899098	2.38395044794331	0.0171279084836779	0.216881800739086
AKR1B10	3.04198943666342	3.24564860670506	1.36156427142453	2.38376452351333	0.0171365636871602	0.216881800739086
AC008149.1	1.5559234005062	1.32053469532981	0.554111493081514	2.38315702131728	0.0171648710483236	0.217125180050714
FRG1KP	1.00054791028492	1.54516012667097	0.648532174132589	2.38254968419666	0.017193211713179	0.217253895498807
NES	1.87341195425971	1.77170894026825	0.743752500302049	2.38212165948852	0.0172132096274083	0.217277031286336
AK4P1	1.19626612763853	1.73068266063573	0.726696368365366	2.38157604190143	0.0172387312253544	0.217322163010292
FABP4	1.77491022564373	2.06194190437793	0.865803085652359	2.38153679346651	0.0172405683740195	0.217322163010292
AC079601.3	3.09453182524698	1.17290313751169	0.493185437099574	2.37821932539116	0.0173964751346357	0.218782168885639
AC068620.3	3.09564852170255	1.2919760535725	0.543415916956291	2.37750866925088	0.017430033253762	0.218973947179615
AC103739.2	2.47913840701088	1.4996791293572	0.630995123524983	2.37668893695947	0.0174688125782575	0.219022760820778
SRCIN1	3.50112608157172	1.13211171968183	0.476433786751373	2.37622047630434	0.0174910081394176	0.219049693557523
ABCA1	1122.46164606724	1.24925710022628	0.526080533195903	2.37464992790577	0.017565600870256	0.219524123728591
MEIS3	2.05204195602169	1.34327356617679	0.565884010129238	2.37376130467092	0.0176079291740866	0.219708745875926
H2AC20	130.283776330421	1.54642936974749	0.651871761767191	2.37229077933242	0.017678171970141	0.22000247281536
TNFAIP8L3	1.41880260078004	1.69652789944501	0.715341010145189	2.37163517173533	0.017709567545987	0.22000247281536
TRPC2	24.8499306430053	1.0704315828075	0.451370369648256	2.37151495708871	0.0177153296539514	0.22000247281536
AC024257.3	7.07886248446273	1.17576837775975	0.495877023490745	2.37108864105638	0.0177357770082993	0.22000247281536
AC009554.2	29.5777521869393	1.11468771510726	0.470124518569972	2.37104782047514	0.0177377359664313	0.22000247281536
FAM72C	1.91819795192531	1.38195328657857	0.582896890882621	2.37083660625813	0.0177478750542084	0.22000247281536
TM4SF1	6.29441732711688	1.40621866696181	0.59314830195645	2.3707707875476	0.0177510356410386	0.22000247281536
AC092745.2	1.50080712685723	1.49414401795212	0.630385101069931	2.37020833045731	0.0177780647171831	0.220223359935277
GSPT1	2193.07442791567	1.02649497516637	0.433230726682284	2.36939559441537	0.0178171847423691	0.220593715857903
AC127496.1	2.52196008057007	1.26860874351506	0.535681833218983	2.36821311615483	0.0178742365416845	0.221071219274609
AC005540.1	8.55327693156061	1.15416617241171	0.487656790170657	2.36675915454351	0.0179446061175018	0.22171228219558
B4GALNT3	24.8086378211017	1.0692126627003	0.451957120894735	2.3657391669891	0.0179941167282898	0.221898809437814
AC011997.2	3.43291880865801	2.08359477549402	0.880750166858163	2.36570466165982	0.0179957937213483	0.221898809437814
RFX8	3.56257334533643	1.32644323362066	0.560701839344443	2.36568375657819	0.0179968097955418	0.221898809437814
GP1BB	1039.37653698712	1.2000275722914	0.507644977652872	2.3639110502773	0.018083153725855	0.222504648725541
ADCY1	2.58289961455707	1.22653229589868	0.519097161955212	2.36281834267571	0.0181365572353382	0.223043948271367
AC011944.2	1.76987956695196	1.34712427610733	0.570374733488393	2.36182319624918	0.018185312784314	0.223043948271367
DCAF4L1	11.614398712065	1.03007438467914	0.43625674347651	2.36116552943234	0.0182175970300354	0.223043948271367
FRMPD2B	1.20873405837067	1.96738994660598	0.833265759594483	2.36105939065999	0.0182228119828271	0.223043948271367
ZNF292	1321.03711007903	1.05555852409528	0.447105440394764	2.36087157240425	0.0182320433247222	0.223043948271367
KCTD4	1.12358585998403	1.72020692180345	0.728701672893206	2.36064631905347	0.0182431200161524	0.223043948271367
CPB2-AS1	23.2982916038974	1.18310201776533	0.501224996015404	2.36042102283536	0.0182542047087629	0.223043948271367
AC002456.1	18.2953529851789	1.25776798112285	0.532872712637692	2.36035351650297	0.0182575272038184	0.223043948271367
SPTLC1P1	5.21870591748694	1.64327154482832	0.696314952682664	2.35995441214834	0.01827718095526	0.22317007067372
CCL7	1.06143161303559	2.17777049476235	0.923464904726361	2.35826016085329	0.0183608201132284	0.223871432641217
RPS15AP30	30.1281051537361	1.17271714602492	0.497400162605759	2.35769353166542	0.0183888672459014	0.223962171345194
AP003072.2	5.81365959181464	1.25697614564265	0.533293085580957	2.35700814360518	0.0184228428397833	0.224261781540772
LINC02217	7.71451390378262	1.70281148273283	0.722541441468765	2.3566973255837	0.0184382686001097	0.224262090402238
DINOL	2.0338697200073	1.85193148930551	0.785838936392571	2.3566298430145	0.0184416192232944	0.224262090402238
PLSCR4	3.6976612986894	1.16452049330251	0.494805510550991	2.35349135866688	0.0185980401414494	0.225281613669545
RNU6-1300P	1.61139884739042	2.41197404455036	1.02487337318126	2.35343614895903	0.0186008021319963	0.225281613669545
2025-12-01	4.93536292390505	1.37164435665779	0.58310383548646	2.35231578525543	0.0186569284524739	0.225587469606628
F3	15.3372836808529	1.21822923770929	0.51799647354709	2.35180990589996	0.0186823197651233	0.225587469606628
RB1-DT	4.7609957114539	1.30648557279924	0.555673605233669	2.35117443134597	0.0187142586127532	0.225627553436016
SPINK8	5.30043535215242	1.36977548833808	0.583004562348954	2.34951075308774	0.0187981011318809	0.226221085017576
DRC1	11.2605092669713	1.65138048788916	0.703028426420553	2.34895265373139	0.0188263005378374	0.226407797317783
RGMB-AS1	3.33465548231759	1.90893200881346	0.813393743857831	2.34687323725852	0.018931694405413	0.226649714803543
AL096712.2	4.67332577515055	1.36722458189292	0.58301436563069	2.34509587154665	0.0190221876394013	0.22750536416724
LINC02803	11.9604971088212	1.0685759249153	0.455722409908046	2.34479565121871	0.0190375104098083	0.227574837082766
SERPINC1	3.48293945999819	1.4694254281501	0.627057312877387	2.34336702239757	0.0191105733138802	0.228070770227998
AC092171.1	2.16867468284345	1.52296044924646	0.650026355004857	2.34292107930774	0.0191334298702181	0.228074249800801
H2AC10P	2.9897896060104	2.09439252984881	0.894259198253834	2.34204192021553	0.0191785606673674	0.228291933393702
C18orf65	6.20417728818272	1.23040489629691	0.525492714830083	2.34143093057867	0.0192099800182163	0.228494640495143
C1S	18.7595929701863	1.09527829133632	0.468235479457255	2.33916125408925	0.0193270895063295	0.229659205658918
SNORA15B-2	1.39625908247616	1.2382319028136	0.52944005666994	2.33875749901095	0.0193479874684382	0.229679335109201
RPL7P19	1.63299607924641	1.69324747807323	0.724117442686336	2.33836029662759	0.0193685655344121	0.229732007433876
SEMG1	5.32620510450989	2.01209599764002	0.860918930577361	2.33714920903254	0.0194314270632136	0.230043233656677
AC018557.2	2.72275623574944	1.70010243688318	0.727683553992805	2.33632109390779	0.0194745129450143	0.230043233656677
CCDC38	3.58727770093738	1.04019811658906	0.445530742889795	2.33473925916344	0.0195570460257807	0.230581860996464
AC092117.2	5.30513002002299	1.08966161779487	0.466833132984035	2.3341565557476	0.0195875258063073	0.230581860996464
CXCL14	2.52360590285092	2.45893450238165	1.05361598153196	2.33380524354457	0.019605922124488	0.230581860996464
AC020907.3	5.77108917752552	1.94575613532191	0.833793115924625	2.3336198130686	0.0196156381981295	0.230581860996464
AC116407.1	2.85112243008768	1.13041159276797	0.484422324208002	2.33352497661233	0.019620609006531	0.230581860996464
AL157938.2	3.77875910739502	1.17619409357683	0.50404837974606	2.33349444386548	0.0196222096002561	0.230581860996464
AC093890.2	2.33132602616555	3.14305935762493	1.34780653257206	2.33198109793023	0.019701685565097	0.230672696386256
PNCK	1.59360737957091	1.55172337365305	0.66550742146675	2.33163947328058	0.019719665415047	0.230737721420284
AL136456.1	3.81553592317703	1.49606321005027	0.641671620386852	2.33150908115326	0.0197265317853044	0.230737721420284
RN7SL145P	2.22473637800482	1.32454806376399	0.56823293225663	2.33099489412519	0.0197536289161216	0.230803968507917
RNU6-658P	1.8557155195418	1.51705827140447	0.650869919757847	2.33081638181849	0.0197630439301361	0.230803968507917
AC092620.2	18.4104017001679	1.03870881610241	0.445975434630276	2.3290718175173	0.0198552613985218	0.231225828944811
AC091633.1	1.62485267162091	1.5833853533754	0.680087838979209	2.3282071265265	0.0199011079552308	0.231439767255949
MLLT10P1	1.69956611141647	1.45814701690681	0.626352980941396	2.32799565305053	0.0199123344904993	0.231439767255949
ARFGEF3	2.72504	1.71366361926797	0.736337583792771	2.32727984688916	0.0199503756759364	0.231449819997419
GNG4	1.22357026048236	1.62123842490173	0.696632351825114	2.32725112558185	0.0199519033793762	0.231449819997419
CYP4F2	2.35069442550135	2.2697126782227	0.975697670696508	2.3262458714311	0.0200054378212647	0.231733691372712
SNORD71	1.84350693274571	1.40345846974151	0.603434998520444	2.32578235134295	0.0200301646190931	0.231890532281394
C17orf77	1.20837631032581	1.84209112341377	0.79274998100159	2.32367223911681	0.0201430674311875	0.232100939758215
AL357874.1	1.66944647178343	1.2333615275289	0.530841203737552	2.32340955985525	0.0201571610376805	0.232100939758215
AC022296.2	1.01697738540787	1.54328349419768	0.664412513448846	2.32277909124073	0.0201910228694284	0.232308449753116
RNU6-94P	5.20952177763621	1.13698986401784	0.489747880854457	2.32158199854616	0.0202554541223833	0.232713958985306
EBF3	1.16872006788959	1.63333340534524	0.703654317526194	2.32121563765498	0.0202752086226029	0.232829087975353
LYPD5	2.46468481336623	1.55104611877483	0.668354715037785	2.32069301506632	0.0203034179809878	0.232929380386201
RNA5SP151	1.15551118190469	1.66382920013196	0.717174615289245	2.31997781943372	0.0203420772526416	0.23326102007823
AL132996.1	6.12149539782786	1.0035506291684	0.432713279636498	2.31920460128111	0.02038394510515	0.233298666991976
AL450344.1	2.68472869851103	1.61721483023131	0.697316804732821	2.3192	0.0203843734955364	0.233298666991976
RPS4XP1	2.75208486635635	1.2321152938448	0.531413345704639	2.3185629487928	0.020418746052289	0.233422523183855
LRRFIP1P1	9.1338150834137	1.05807477863414	0.456417109872231	2.31821891806452	0.0204374263877062	0.233422523183855
RPL7P18	4.97263405748605	1.45235911223729	0.626567873526119	2.31796	0.0204515085884694	0.233422523183855
AC010149.1	5.9452177173349	1.0328177330322	0.445742388228253	2.31707318017806	0.0204997457041306	0.233422523183855
PABPC1P4	1.08353429923203	1.39990169452724	0.604443887680092	2.31601596618039	0.0205573969521046	0.23382450551324
LINC01816	6.1845262961514	1.40143492661072	0.606128307625787	2.31210934876176	0.0207716581011158	0.23520019062305
LINC01305	2.01757161781754	1.59966093015439	0.692107829112761	2.31128859242216	0.0208169197008256	0.23520019062305
U62317.4	86.011288535719	1.45249882562476	0.628441037322643	2.31127303814032	0.0208177782898589	0.23520019062305
AC011455.1	1.65279880325655	1.17219513926473	0.507183164407381	2.31118700604817	0.0208225277783791	0.23520019062305
SREK1	2083.36335955932	1.08138427740649	0.467953174404563	2.31088137992113	0.0208394078155559	0.23520019062305
KCNK9	1.20507798815922	1.38921165009353	0.601449091236385	2.3097742940101	0.0209006531729258	0.23560019976267
GPRC5A	4.11312150162227	2.23710673340632	0.969552880912203	2.30735917292262	0.0210348052718306	0.236221850752201
AC097534.1	0.994293234002882	1.36384855527531	0.591206180485171	2.30689157233787	0.0210608654764712	0.236221883177017
AC018647.3	13.7815065361594	1.1159163389841	0.483765771346193	2.30672859693813	0.021069954991335	0.236221883177017
TPTE2	3.28421421068606	2.06612355120028	0.895879972218313	2.30625040772403	0.0210966444391908	0.236361468377257
AC011912.1	13.3850032756737	1.08618587322458	0.47104527325222	2.30590547215402	0.0211159148072473	0.236433311566446
RPS4XP14	4.75277638793512	1.14762926389471	0.497763574389883	2.3055710038674	0.0211346150465951	0.236433311566446
KCNK5	31.1927482575147	1.24190438199646	0.538661442876769	2.30553791889013	0.0211364656232224	0.236433311566446
AC005071.2	17.3915277411888	1.2183077374011	0.528480702145096	2.3053	0.0211496531403922	0.236433311566446
AC006511.4	7.46434698058556	1.23747983523489	0.53680897953765	2.30525174206424	0.0211524785431519	0.236433311566446
GRHL2	2.17540016234669	2.01141418082194	0.87284022701377	2.30444715833452	0.0211975553704518	0.236715931121011
AC119396.2	33.7706305350594	1.68264831104917	0.730583945857172	2.3031553329234	0.0212701049657948	0.237188354748365
SLC7A11-AS1	2.51688651668414	2.07524474837363	0.901273491900476	2.30256938323755	0.0213030834420626	0.237188354748365
EXOC3L4	3.47350461304683	2.02808991188732	0.881475623497087	2.3007895599441	0.0214035288509392	0.237188354748365
GPR85	2.91553967041928	1.98438791581091	0.862513765943846	2.30070289213227	0.0214084305142859	0.237188354748365
C7orf61	17.6551752999019	1.26251758700549	0.550246122672354	2.29445976079556	0.0217641038711552	0.239796114508536
PTX3	369.567454825128	1.07900812593667	0.470438624538839	2.29362146229893	0.0218122514978277	0.240105409953078
AC023424.1	2.65160894850392	1.2977343330168	0.565899906020693	2.29322238652102	0.0218352049404909	0.240247517100525
SLC44A4	2.29267023978934	2.01100867399978	0.877007360358894	2.29303511566519	0.0218459833489347	0.240255596186905
AC008945.2	2.80471941136945	2.18206497026577	0.953016505750772	2.28964027075982	0.0220421784998615	0.24156120725175
MIR503HG	6.4504371780144	1.05481308572326	0.460786474974277	2.28915808733783	0.0220701688264955	0.241631653497776
SOX5	16.8131692441747	1.0587608041421	0.462517798423505	2.28912445694176	0.0220721221945084	0.241631653497776
B4GALT4-AS1	1.75804791628331	1.48309549252956	0.648221885895064	2.28794418207849	0.0221407719007293	0.242050851858064
TPRG1-AS1	1.0211071777303	1.94515467978767	0.850627363931904	2.28672949197927	0.022211617175138	0.242337977826509
SCN1A	0.744962637847152	2.39238180284922	1.04643655492649	2.28621772776018	0.0222415241557537	0.242337977826509
AC022762.2	9.04830330959978	1.47217578483749	0.643939044159894	2.28620363711311	0.0222423480939586	0.242337977826509
DCN	3.95736206946283	1.42216601771548	0.622121294657056	2.28599475685758	0.0222545652968741	0.242337977826509
AC004000.1	3.57449595046585	3.00246941061258	1.31345505840864	2.28593235177024	0.0222582164416739	0.242337977826509
LINC02076	3.01629858089126	1.34700295659784	0.589444753328642	2.28520645741812	0.0223007247468276	0.242579961775405
TEDC2	6.21793296048026	1.12465727907879	0.492387115126003	2.2840916111117	0.022366147499203	0.242926432331501
RIMKLBP1	2.50670003843026	1.60034125948568	0.700677085329874	2.28399257374351	0.022371967391433	0.242926432331501
AC021443.2	1.98151436696816	1.54216546176797	0.67544201600088	2.28319444931594	0.0224189169407244	0.243312383494614
AC007881.2	1.25074098959894	1.42719861139087	0.625374803061793	2.28214920780851	0.0224805326430452	0.24353910363299
CHIAP3	4.5005112715903	4.77790995728381	2.09468310017431	2.28097030853316	0.022550203902788	0.244072795183117
FGA	4.45796599815705	3.92150826499559	1.72151785652989	2.27793644435399	0.0227303645255213	0.245193654882849
NMNAT2	1.78299146176303	1.68276010821396	0.738750667146495	2.27784580515345	0.0227357661592876	0.245193654882849
USP3-AS1	128.212134439737	1.16722286182421	0.512811756946282	2.27612344298589	0.0228386223346108	0.246081011821572
RNU2-63P	5.45962445487453	2.05323713787974	0.902305564321033	2.27554524660918	0.0228732416330921	0.246238423995169
IL1RL2	2.6555	2.05988677702785	0.905312734592833	2.27533171501701	0.0228860382817079	0.246238423995169
AC098934.2	4.43269299947454	1.09896548028818	0.483020963770186	2.27519209872442	0.0228944086523937	0.246238423995169
RELN	2.5721050214184	1.93899053451291	0.852728276635743	2.27386681975973	0.022973995199944	0.246494760029375
TEX53	1.87206214367188	1.09018009422891	0.479527054231991	2.27344856689044	0.0229991622405151	0.246494760029375
RN7SL385P	1.79626604329431	1.31859221407362	0.580166830768791	2.27278111078209	0.0230393738932346	0.246494760029375
AC069262.1	1.98474135339254	1.61892087216356	0.71237500617023	2.27256832165824	0.023052206445891	0.246494760029375
EREG	307.448617941477	1.21890392612066	0.536667144008464	2.27124753160115	0.0231319975085104	0.246906461581245
BMP2	23.8386468501042	1.26859120531976	0.558645205010297	2.2708352169538	0.0231569551732748	0.247062608271514
AC121320.1	2.12551201653855	1.88807444768241	0.831679379085477	2.27019509580549	0.0231957484376621	0.247255928087735
MMRN2	1.99684639321451	1.90487961006668	0.839273918414933	2.26967569022551	0.0232272674330451	0.247317191828018
LINC01554	4.07988986700063	1.77457771552162	0.782353761864982	2.26825485096585	0.0233136780284798	0.247677368166829
SLC16A14	7.27772490867679	1.19473457342577	0.526800819922059	2.2679056832192	0.0233349558880557	0.247677368166829
GRK7	3.56577127336443	1.18463773945009	0.522929142703979	2.2653886400833	0.0234888408302736	0.248695251527118
MIR193BHG	4.46267611293667	2.04416566567837	0.902705333196705	2.2644883003399	0.0235440985378702	0.249082192404182
AC090164.2	2.20864573867648	2.10694199697379	0.930575288910944	2.26412846126567	0.0235662149367347	0.249205951055126
NRBF2P5	1.04155338709282	1.82697517183733	0.807122919067213	2.26356497712734	0.0236008839709397	0.249462282185098
AC243732.1	15.9189093421524	1.26959455927769	0.560943440746875	2.26332009085848	0.0236159646817789	0.249511428970032
DUX4	3.79213713476955	1.57672059645567	0.696760580562152	2.26293025243126	0.0236399891607166	0.249654984867258
AC015911.2	7.23396795569481	1.56326740836694	0.690941389530919	2.26251811232244	0.0236654110776983	0.249702969994946
AL157402.2	16.2019539892937	1.22372830090097	0.541286097612925	2.2607791079387	0.02377293893839	0.250316349876914
SOX6	15.1552029107378	1.00907164803195	0.446415527323818	2.26038653736162	0.0237972713107583	0.250316349876914
AL121672.3	1.78494829122959	1.21773311544743	0.538803746030406	2.26006801997757	0.0238170295788962	0.250316349876914
AC005486.1	1.28736190124836	1.90642609566859	0.843530172134061	2.26005679304333	0.0238177262675526	0.250316349876914
LINC00824	8.1729349211922	1.10052425919049	0.487262576618419	2.25858564149965	0.0239091718046637	0.250688578796842
KCNQ1-AS1	1.01049173824012	1.74738628429108	0.773697877773336	2.25848659339737	0.0239153394773344	0.250688578796842
BDNF	2.05054298869446	1.42410052235415	0.63060295339739	2.2583156559635	0.0239259869061592	0.250688578796842
C10orf82	3.29064598013949	1.13332036024367	0.502150603193553	2.2569331850565	0.0240122500684881	0.251138479128914
AP3B2	11.7090019478782	1.40723409652616	0.62378189185345	2.2559713818316	0.0240724234587973	0.251446449403682
AL035411.3	5.48047847480028	1.03264867642618	0.457918150393294	2.2550944432739	0.0241274013622337	0.2517517974358
AC021078.1	484.608046604944	1.09798016392873	0.487429039743626	2.25259488951712	0.0242847036441822	0.25254000823742
ODF3B	1644.80755693287	1.04045133265304	0.461948324085826	2.25231108850117	0.0243026199237346	0.25254000823742
AC007881.3	4.8646077516888	1.57626102085304	0.69989939979941	2.25212512156003	0.0243143661777081	0.25254000823742
AC021491.4	1.49374760035637	1.19295395876756	0.529804817710676	2.25168575084387	0.0243421377563292	0.252687094623067
BICC1	5.93331332943437	1.44741196314041	0.644057968256049	2.2473318155812	0.0246188290287875	0.254486771982972
Z83844.2	25.5138524442944	1.06159898384218	0.472679405161458	2.24591757595098	0.0247092878763911	0.255063676656209
CCL25	2.35557525727555	1.66713026633708	0.742310433810342	2.24586667572427	0.024712548962509	0.255063676656209
AL512378.1	10.774928622194	1.22166648269566	0.544191732089947	2.24491922728024	0.0247733183743735	0.255329067836374
AC104561.4	3.33112967326184	2.78944623820049	1.24257450629509	2.24489253889299	0.0247750320421499	0.255329067836374
SLC10A1	4.72148909692381	1.33953707377802	0.59737632649731	2.24236718859004	0.0249376505967359	0.256296076676463
AC020895.1	0.699451381793065	2.06497246832969	0.921516671616797	2.24084113932166	0.0250363670785258	0.256637728162874
AC010240.3	7.40037183732861	1.12861451955758	0.503674411322112	2.24076207603051	0.0250414906995045	0.256637728162874
RPS27AP8	1.11725329889348	2.19142521877127	0.978172271360597	2.2403264567325	0.0250697368749661	0.256749357508479
AC020612.4	2.55030308082705	1.10119326284145	0.491548351769834	2.24025420668501	0.0250744243367912	0.256749357508479
LINC02805	3.59189074321014	1.73062473779964	0.772860016578633	2.23924734191959	0.0251398270432457	0.257094768223359
ZRANB2-AS1	3.02001876546962	1.18263532057102	0.52845224753184	2.23792277560475	0.02522609151094	0.257646502537013
RN7SKP26	5.19015371867163	1.5273977645227	0.68268494463441	2.23733916578554	0.0252641812589741	0.257840209500751
ADAM32	2.24937688865958	1.88636841436409	0.843251158201508	2.2370184683616	0.0252851330096797	0.257919139271445
DEFA3	1795.27797435466	1.56690804051917	0.700590800222452	2.23655240694232	0.0253156084633843	0.257968450389757
AC018557.3	0.88373501030503	1.71244237544339	0.765719417173715	2.23638363744784	0.0253266520282241	0.257968450389757
PFN1P8	1.56575744009843	1.71665383869472	0.767787936821298	2.23584372242392	0.0253620098015841	0.257968450389757
RN7SL798P	6.69326979648741	1.02271580267146	0.457579251724487	2.2350572033525	0.0254135935327378	0.258041422923846
AC010331.1	10.3517598740262	1.3861700740876	0.620203716785143	2.23502381003597	0.0254157856358102	0.258041422923846
CPD	3168.31831907313	1.17727153853377	0.526892677038242	2.23436686414286	0.0254589441086039	0.258041501304155
AC009971.1	9.95157486641012	1.11577625231719	0.499527551473991	2.23366308629983	0.0255052495749354	0.258182636408149
AC090527.4	10.757755096106	1.56344699437382	0.700387091343216	2.23226129335909	0.0255976984945233	0.258473940291326
TMC1	3.2730339664964	1.69447486514605	0.759250312669073	2.23177368105294	0.0256299246463257	0.258678395586545
AL442663.2	4.09504768686543	1.5509652203018	0.695108940864994	2.2312548855605	0.0256642502128991	0.25891559050719
RNA5SP33	1.43467851021665	1.60752833921678	0.720739065826301	2.23038879871707	0.0257216425566669	0.259178582471044
AC007598.1	2.72477229261227	1.16592344922426	0.5228090475045	2.23011337464321	0.0257399171307926	0.259195284552244
SLC26A5	4.46511868878747	1.35491981051743	0.607954981985724	2.22865154602721	0.0258370985304255	0.259564635383359
AL355347.1	2.51025236804539	1.5106451216225	0.678236156056391	2.22731434786101	0.0259262722809742	0.259966054067358
RN7SL587P	2.50127206824708	1.10747462833121	0.497272883106847	2.2270963608793	0.025940834379385	0.259966054067358
AL592430.2	2.11502233739772	1.73268128787113	0.778007620878071	2.22707495578977	0.0259422646763706	0.259966054067358
C17orf99	3.78653288435973	2.84165473361824	1.2761397095402	2.22675833404017	0.0259634294384925	0.26005877901312
AL606760.1	1.37435862140818	1.24346091218985	0.558663047557149	2.22577977481613	0.0260289361867513	0.260289361867513
ZNF843	1.49149569620635	1.4591135956972	0.655980766905596	2.22432374439903	0.0261266702792751	0.260603358487322
TLCD2	11.3704719334795	1.05848646335397	0.475886334726517	2.22424219002267	0.0261321538763252	0.260603358487322
RNY1P10	1.09296636996496	1.69139550145555	0.760464585807639	2.22416077358715	0.0261376291907095	0.260603358487322
AC013270.1	2.63536792357217	2.0156544601722	0.906603251038277	2.22330380777235	0.0261953209386225	0.260603358487322
MATN4	1.7881458220159	1.79250117958965	0.806265145089063	2.22321551478161	0.0262012711551634	0.260603358487322
AC006449.7	195.586831564014	1.05281115381699	0.473624399678072	2.2228820021363	0.0262237576872485	0.260603358487322
CFAP61	3.26572143629034	2.25250096370805	1.01373088951629	2.22199105009303	0.026283910447081	0.261092665238445
AC073592.5	1.15343769581713	1.67036207766921	0.75221426220461	2.22059346863973	0.0263785085862283	0.26161422050596
NANOGP4	2.24116131756227	1.23275821165686	0.555322258628874	2.21989699224485	0.0264257607377005	0.261849294468019
RPS15AP29	1.00291230206129	1.66750999162213	0.751309495424241	2.21947147184736	0.0264546659668032	0.261918712717687
AC034199.1	14.1297048995302	1.14618478100488	0.51692269891863	2.21732337040456	0.0266010019925462	0.26271509812622
NEU4	16.8687059003647	1.09896630763637	0.495697848512036	2.21700842748299	0.0266225156458904	0.26281905664453
AL136038.5	1.70330461199815	1.73077099921335	0.780904743636151	2.21636635366602	0.0266664220635527	0.263143900891164
AC021945.1	1.95365260967777	1.48550444758325	0.670460776788802	2.21564705798022	0.0267156833442265	0.263471912943232
CTAGE9	1.45559951775818	1.58365657909007	0.714840539680193	2.21539838772794	0.0267327319072578	0.263471912943232
RNU6-675P	1.66466951618492	1.54581032914668	0.698340211147963	2.21354907603789	0.0268598137154996	0.263746610868124
AL731577.2	4.61883399226179	1.09845304571179	0.49632134915884	2.21318919198908	0.02688460492413	0.263881719238896
AC004039.1	3.0383639694795	1.34375728602071	0.607720335729763	2.21114418428518	0.0270258540855903	0.26472499169833
RNA5SP146	2.19341387016985	2.14793118617836	0.971941243539618	2.20993933579361	0.0271093727849223	0.265000489176682
AL627309.6	390.598788270695	1.22585547466509	0.55506937127416	2.20847255875628	0.0272113486652162	0.265454918463283
PAQR9	3.90060072551711	5.5795211895383	2.52911887291479	2.20611267002564	0.0273761118092624	0.265829008475049
KRT8P39	3.29166643161291	1.31753999732779	0.597399234280378	2.2054598026308	0.0274218455481225	0.265989677822827
GAPDHP42	13.3822275573684	1.44982967488158	0.657729489892195	2.20429477036101	0.0275036205017612	0.266674747629562
AC107993.1	2.99198513650184	1.70590190281216	0.774420763670702	2.20281012963327	0.0276081339118415	0.267140878203416
AL645608.7	8.36812592242298	1.42387435350893	0.646433943353402	2.20266025345533	0.0276187036704452	0.267140878203416
PITX1	1.18532377480987	2.8629436089416	1.30037770534836	2.20162464887434	0.0276918333138536	0.26741568545312
PIR	2.32592206238749	1.45499163206414	0.661051100766857	2.20102747030641	0.027734079186983	0.26749966699703
ARMC9	5.70268500520827	1.20464001079362	0.54753253588249	2.20012498225704	0.0277980288566386	0.268008403970494
AL031985.1	2.00814304037506	1.45378574891582	0.661250322051032	2.19854070453462	0.0279105971914102	0.268839775107088
AC091060.1	7.17264490327054	1.11532365454681	0.507374480455283	2.19823	0.0279330216104329	0.268876409223966
LINC00167	7.71129281811093	1.44467811020215	0.657438185767778	2.19743565475285	0.0279893472079452	0.268988594189776
AC005342.2	2.41229236811582	1.66549228275852	0.758109733004274	2.19690133268495	0.0280274936609547	0.269135948763564
H1-4	120.384237839979	1.3882671193629	0.632916715816565	2.19344359956083	0.0282754339528315	0.271081515090873
RNU6-1267P	1.47547348878559	1.37645906696219	0.627941957175049	2.19201639774882	0.0283783226278339	0.271737522401405
AL132656.2	9.28721796998836	1.40574767532081	0.641508260904566	2.19131655972538	0.0284288925340796	0.272007643766074
AC000120.2	6.52584510321706	1.14812991157516	0.524197272523354	2.19026303980628	0.0285051656851734	0.27214711049697
LINC01412	2.84370483588899	1.23852613713119	0.565492522344064	2.19017243941138	0.0285117332318314	0.27214711049697
AC068790.5	2.19148877687359	1.20516459863053	0.550339631328116	2.18985609980903	0.0285346746456316	0.272195866054543
AC073592.3	2.66001239556052	1.15823148375212	0.529378930671817	2.18790627402236	0.0286764302005669	0.273145246598044
KCNN3	11.7908110713194	1.29733889071664	0.59299028077452	2.18779115405088	0.0286848185390588	0.273145246598044
AC008695.2	5.90364801751913	1.3119670115813	0.599744807439197	2.18754209341663	0.0287029738368363	0.273199619386427
MMP9	805.235109502342	1.26663641791582	0.579060390082978	2.18739951757762	0.0287133713686236	0.273199619386427
RNU4-40P	1.18312598079367	2.23071678703662	1.02051608444629	2.18587126752339	0.0288250248824685	0.27365277996152
AC018628.3	8.67971100314464	1.10197098187278	0.50429415866159	2.18517498754583	0.0288760187254304	0.273769992071189
AL021707.6	67.9707751396923	1.0059010131306	0.460542165189419	2.18416702999796	0.0289499766564141	0.274359525206586
AC018695.3	4.31547621965016	1.24276733030875	0.569232372092009	2.18323375696538	0.0290186000078898	0.274752382710698
GINS1	10.7609803958115	1.08311398823108	0.496127870963897	2.18313473525841	0.0290258892604487	0.274752382710698
TSPO2	9.30312876218988	1.46181896318654	0.669781955359989	2.18252962996122	0.0290704669287947	0.274893136730681
AP002982.2	2.18852649894476	2.25179656339206	1.03178214177388	2.18243413238446	0.0290775075467276	0.274893136730681
AC092338.1	4.61076195420051	1.40911574444529	0.645677338353966	2.18238377087473	0.029081221071203	0.274893136730681
MEIOC	9.61557066536954	1.14183635206998	0.523467645980947	2.18129307672922	0.0291617461749214	0.275058741523707
KIAA1549L	1.02660168923901	2.21127236215922	1.01405388493089	2.18062609395745	0.0292110834842665	0.275415497415709
AL117328.3	1.40098613194066	1.5919999303795	0.731004860111455	2.17782400261576	0.0294191421930078	0.276828091683269
LINC00607	2.05181583896935	1.59344485409079	0.731771048422809	2.17751830647735	0.0294419174432373	0.276828091683269
AL354892.2	6.64681299497731	1.30133214817861	0.597740110417214	2.17708687354157	0.0294740862570927	0.277021667296526
AC010198.2	4.7899157529218	1.8563353079834	0.852930218185756	2.17642108158855	0.0295237888456736	0.277082335790531
AC016542.1	5.9157704493812	1.10485985861002	0.507695660870165	2.1762247420361	0.0295384597101109	0.277082335790531
AC110769.2	4.25820541903887	1.03079622951283	0.473801363059142	2.17558730278317	0.0295861336151663	0.277203414052008
RPL7P24	1.77485812774068	1.14455099276524	0.526682249632682	2.17313378904164	0.0297702492751265	0.27794861930563
SHH	4.29772547551255	1.4137859377852	0.650681334478793	2.17277776827218	0.0297970473306376	0.278090273955853
USP12-AS1	1.90514881093736	1.43136110940708	0.659552333859827	2.1702009619623	0.0299916252488463	0.279143842783037
AC092953.1	4.01325526023857	1.14933708651412	0.529918547066751	2.16889386656878	0.0300907425112031	0.27960102759991
AL022069.1	2.54567827418012	1.30645440176288	0.602868641562469	2.16706	0.0302300412336585	0.280598597714052
RNU4-1	1.62124408751045	2.17269873924507	1.00358837927352	2.16493014877061	0.0303930349664923	0.281238451217986
AC012100.3	2.1350848325329	1.79648416431171	0.830225843543987	2.16384996718852	0.0304758658600579	0.281293985355924
CCDC196	2.52369121665294	1.65552000168727	0.765670375704057	2.16218369447162	0.0306040198609413	0.281882231449256
LYPD8	3.27250209092943	1.06397675855661	0.492190005829299	2.16171955130193	0.0306397996910727	0.282103159588321
TMEM132A	28.2014812424752	1.02480985992749	0.474235778796861	2.16097119986906	0.0306975641976743	0.282260745507757
MGP	11.5583188006026	1.20693990527536	0.558614981138312	2.16059351436643	0.0307267528588349	0.282260745507757
AL133480.1	1.21284355009992	1.60375415991236	0.74231921647096	2.16046429127447	0.0307367450747926	0.282260745507757
LUM	2.23942641815337	1.40499714828147	0.650358765854924	2.16034167915695	0.0307462286746588	0.282260745507757
AC062037.1	2.32667301682502	1.21372358053856	0.562149831051263	2.15907488270307	0.0308443579237884	0.282647188136899
PRKXP1	19.4898390023881	1.06178195904707	0.492171172534685	2.15734284797479	0.0309789607603856	0.283588496512982
AC040904.1	9.86166557722707	1.26246987785026	0.585326290993358	2.15686514902265	0.0310161731060439	0.283711992618191
RNY4P25	2.53995814192016	1.5380521950976	0.713461781578856	2.15575975449444	0.0311024295467258	0.284086336759648
ATP1B2	5.69355140442759	1.19547459885022	0.554590654791706	2.15559816690244	0.0311150558237629	0.284086336759648
AL354993.1	3.20921166071268	1.64407925088702	0.762919325102231	2.15498440895663	0.0311630542902401	0.284305343657099
LIMCH1	5.26319274695025	1.0938765388607	0.507612206699647	2.15494529962701	0.0311661149574471	0.284305343657099
AC016026.2	3.79787671346911	1.29611224654824	0.602105238592983	2.15263406373449	0.0313474492303568	0.284890192093516
AP001363.2	4.3139358572166	1.21179710015327	0.563334245204064	2.15111563067554	0.0314670740709195	0.285469941335799
RFTN2	7.03569716941617	1.59674257693734	0.742331335247587	2.15098366608058	0.0314774889453886	0.285469941335799
MORC1	2.07738283614607	1.78196656474177	0.828468773755384	2.1509157872834	0.0314828472091905	0.285469941335799
AC119673.1	3.80238931536512	1.31074540675803	0.609644387853127	2.15001635850999	0.0315539208454347	0.28600598204729
RPLP0P2	2.3046709856403	4.16688424317205	1.93990900673554	2.14797922413074	0.0317154059493652	0.287251991786753
PRKG1	6.22812426254242	1.09839479815637	0.511560223503077	2.14714660697181	0.0317816118410318	0.287405229507614
AC084082.1	1.32475230542659	2.00742720140846	0.935060873661355	2.14684119286064	0.0318059266565212	0.287406358569381
SLC13A5	3.64755061054914	1.53416035803836	0.714707510498919	2.14655692783667	0.0318285720673198	0.287406358569381
FABP5P3	2.9919328087711	1.44659656165452	0.674645713601617	2.14423145732568	0.0320143457190037	0.288685587394516
C2-AS1	2.00374168754387	1.91118300612512	0.89133539798138	2.14417940817048	0.0320185143544168	0.288685587394516
PTPRG	6.22446949885544	1.43217197643159	0.66807404596272	2.14373239775806	0.0320543347381259	0.288899655966832
FTH1P1	12.928386066906	1.12411892301623	0.52484816121842	2.14179834489012	0.032209712682619	0.289427621100018
AC066613.1	37.2743466734149	1.28233445976594	0.598984033152411	2.14084915255103	0.032286204711452	0.28989715341514
LINC00882	1.67463108504811	1.81462960191095	0.847846272966457	2.14028139271274	0.032332032807858	0.290199709104677
SCN3B	5.16193742304561	1.07033168198804	0.500215819919176	2.13973976704892	0.0323758033551859	0.290439922668045
AC015712.2	3.93038866901682	1.46549041676419	0.684923059330734	2.13964239749232	0.0323836774897833	0.290439922668045
TRAJ2	2.55484083586292	1.24567583110723	0.582458314828767	2.13865232823303	0.0324638361539769	0.290728177013526
TRHDE-AS1	3.38411270541964	1.4773280337873	0.690938885619165	2.13814573840845	0.0325049167183914	0.290774792031351
TFF3	8.29604916616139	1.50871908793246	0.705624341094881	2.13813356493833	0.0325059044414416	0.290774792031351
AP001033.1	1.0647595433427	2.00791528891249	0.939160881933816	2.13798863170068	0.0325176659148772	0.290774792031351
RC3H1-IT1	1.68634833260742	1.22914055923271	0.574955178318531	2.13780239848846	0.0325327842726703	0.290801270479175
ZBED6	2.35600723344284	1.72173523075523	0.80548766727869	2.13750663194143	0.0325568068881385	0.290907292029986
B3GNT5	598.685391858509	1.38806715755759	0.64954166836024	2.13699478443277	0.0325984158318617	0.291170316168085
DMC1	4.08311	1.04092456257795	0.487453545310243	2.13543336096868	0.0327256280738491	0.291872721327824
AL109615.4	13.9471220418718	1.02416498152686	0.47960586353171	2.13543048449228	0.0327258628177769	0.291872721327824
TINAGL1	1.6632981099434	2.01313298793803	0.942882768908078	2.13508301808227	0.0327542295190474	0.292016835667392
LGSN	4.4053029841173	1.66965853136106	0.782176600157979	2.13463114471058	0.0327911513606054	0.292237086641461
AP001160.4	5.98180324887187	1.18064460134017	0.553308610430891	2.13379040029892	0.032859942066362	0.292414365411972
RN7SL3	0.846375195204507	2.08662097886914	0.978193030194153	2.13313826050772	0.0329133859729223	0.292594756475473
AC027243.2	1.11929201787586	1.53456827964834	0.719459450796045	2.13294616944765	0.0329291423257514	0.292594756475473
AC138409.1	7.06938004140851	1.17608998914043	0.551582861032285	2.13220908811304	0.0329896616849992	0.292836592388082
LRRC37A6P	3.70728883754974	1.12200194119623	0.526270437084048	2.13198740064709	0.0330078823387424	0.292859252797744
FMO1	3.05892718155072	2.59778720003383	1.21888799496486	2.13127638533245	0.0330663793362087	0.29289033531591
ABCG2	14.2025924321656	1.19393081515791	0.560454066533113	2.13029200152547	0.0331475134912378	0.293091753220186
BCAR1	2.1342878080394	2.04721498345606	0.961029175249165	2.13023187659759	0.0331524745799363	0.293091753220186
AC125437.1	53.0693556605575	1.02088439788403	0.479249548416735	2.13017289480326	0.0331573419626946	0.293091753220186
AC097717.1	2.25708666059911	1.35916846529467	0.6380890154031	2.13006090449001	0.0331665854758484	0.293091753220186
AC096861.2	1.67600338777763	1.79024156092214	0.840842782628212	2.12910379670074	0.0332456737249224	0.293426120979368
AC136604.3	2.00686371458188	1.88926444000829	0.887484413140238	2.12878605194135	0.0332719654389586	0.293426120979368
AC244453.2	13.4660121066952	1.2349939668589	0.580148686988772	2.12875422207548	0.0332746001737447	0.293426120979368
AL450344.3	15.771215699937	1.0627772875329	0.499264651956672	2.12868522409459	0.0332803121328188	0.293426120979368
AC073130.2	6.35825571731281	1.05373794004123	0.495075629265848	2.12843831881571	0.0333007589212584	0.293498214221261
SOX9-AS1	1.12527534256854	3.60679015914438	1.69490715968114	2.12801635685043	0.0333357274351354	0.293698195303292
PLXNB3	15.700068415322	1.02676995747095	0.482597921866591	2.12758884973978	0.0333711875179565	0.293850921538467
MNS1	1.9493996633155	1.09482780944598	0.514609520353273	2.12749233378814	0.0333791976116699	0.293850921538467
AC021443.1	12.3282013676967	1.37747745116348	0.647584927623369	2.12709930760558	0.0334118328014598	0.293850921538467
CPE	1.89481507295697	1.20678720630224	0.567347900687091	2.12706736878863	0.0334144860612304	0.293850921538467
AC087741.3	5.10764525908441	1.16526972497188	0.547991313512513	2.1264383143279	0.0334667803789254	0.29420264118482
AC087749.2	2.74677388101477	1.31988226419109	0.620928555239737	2.12565882669301	0.0335316775672701	0.294448504922577
RNA5SP466	1.6352416551015	3.32681480468996	1.56630106011223	2.12399447935736	0.0336706052091122	0.295234925440603
HPN	3.7383257227146	1.55914944305648	0.734296134567691	2.12332514044135	0.033726615405446	0.295385620663543
AC108488.3	7.5556657384367	1.00159975662092	0.471806980274905	2.12290152222276	0.0337621048809016	0.295495627058605
AL357078.2	1.46096184591136	2.07585648922999	0.980006140467341	2.11820763514815	0.0341574868529918	0.298519212832869
LINC00309	8.64989187112321	1.76534181488887	0.833963754917191	2.11680879951931	0.0342760782424066	0.299149388858534
MYL9	2053.34548180615	1.18887735714418	0.562049648206228	2.11525327155432	0.0344083668054962	0.299980196869763
RASD2	3.45198825203362	1.34132480308096	0.634229551947221	2.11488852728921	0.0344394492345179	0.300070093865622
SCN2A	2.75957040229733	1.2315582108378	0.582689990134679	2.11357365269505	0.0345516981562682	0.300427706251522
SEC14L3	5.77577439772354	2.79709114202962	1.32424353877255	2.11221807781843	0.0346677486457339	0.300741332794065
AC005082.1	6.94320523976444	1.09934924592655	0.520573149940952	2.11180550908408	0.0347031345863913	0.30074804654989
SMIM33	1.51420023840409	1.28744158470683	0.609762259504741	2.11138286215436	0.0347394169154409	0.30074804654989
FAM3B	3.31367974833405	1.39334925719712	0.660020116166539	2.11107089476276	0.0347662186836546	0.300790592105052
AC137695.3	1.59410511199552	1.35788340220473	0.643551926777948	2.10998265361927	0.0348598500303134	0.30124552482843
MIR133A1HG	2.19777266653302	1.8394594316734	0.872120013572828	2.10918153814365	0.0349289148535645	0.301580893576246
AL133384.2	1.24181522632345	1.56413335420552	0.74161392104643	2.10909384224949	0.0349364822784187	0.301580893576246
PSMD6-AS2	90.476284343457	1.31260199082348	0.622515946259269	2.10854356215448	0.0349839988223517	0.301783928498305
LINC01977	2.43757730210857	1.78538302347654	0.847185382756742	2.1074289757773	0.035080412147855	0.301783928498305
SLPI	305.237408855001	1.25732372339824	0.596670378057906	2.10723335636451	0.0350973568856523	0.301783928498305
AL359921.1	9.05888465404542	1.4071914248624	0.667850318245862	2.1070461245844	0.0351135816221926	0.301783928498305
AL096840.1	1.75296205927271	1.36747192779638	0.649010948792719	2.10700902710522	0.0351167970971086	0.301783928498305
AC127035.1	1.98581002068783	1.20727915178403	0.573081152187881	2.10664606081519	0.0351482709609239	0.301783928498305
TENM1	279.827735864036	1.1564067958443	0.549014354312669	2.10633253349459	0.0351754772070856	0.301783928498305
APOC3	1.59353869753833	3.33228257836482	1.58205574743295	2.10629908824123	0.0351783804703672	0.301783928498305
AC021739.1	3.60216950201268	2.88255334245374	1.36891121195661	2.10572703129054	0.035228070372736	0.301810688866707
AL049830.4	1.19654603074627	1.13676003017544	0.540195655591491	2.10434870848922	0.0353480400929944	0.30251345940051
CCL23	2.17069594682804	1.19842118002688	0.569644205237711	2.10380649712179	0.0353953298308002	0.302567748352785
AP003557.1	2.11566759724332	1.03624015783261	0.492580769890786	2.10369592394434	0.0354049802524852	0.302567748352785
AC093422.1	1.01137978366318	1.53857	0.731837190297061	2.1023334921603	0.0355240726854803	0.302755357734479
AC007161.1	1.01930897448446	1.25522081520084	0.597147407354582	2.10202840997264	0.0355507872123016	0.302761512151934
AC016747.3	4.57605088599138	1.07534561818677	0.5117217109295	2.10142660594465	0.0356035344443241	0.302761512151934
AIRN	2.69336004545008	1.54372597507735	0.734671220853761	2.10124737604855	0.03561925657622	0.302761512151934
GJA4	3.6655293875905	1.84317478301029	0.877199461565722	2.1012037327524	0.0356230858835046	0.302761512151934
H4C1	4.08206517689868	1.49476026984067	0.711569908478223	2.10065132326547	0.0356715852165975	0.302761512151934
ARHGEF26-AS1	2.94342	2.52831307033803	1.20377906209596	2.10031321356916	0.0357012976672478	0.302761512151934
AC006115.2	3.70033991167983	1.39110929288215	0.662442271464669	2.09997059790039	0.0357314276256233	0.302761512151934
FAM215B	5.85181120765106	1.05457736791393	0.50261137590101	2.09819637691932	0.0358878015471759	0.30317778562354
AC127164.1	1.63116463909864	1.22138189220269	0.58211692342234	2.09817279494646	0.035889883907304	0.30317778562354
IL26	1.9457238014005	1.00656870403126	0.479743809933877	2.09813797111837	0.0358929591459586	0.30317778562354
AC015871.5	2.39895593046013	1.85847660696576	0.886003436479336	2.0975952580395	0.0359409143489064	0.303354506431137
AL442067.3	13.2495878930286	1.24768657339193	0.595526985630366	2.09509661778173	0.0361624045502373	0.304257356863686
IDO2	3.99238726407801	1.12288556467201	0.536026668078458	2.09483152899335	0.0361859712866385	0.304257356863686
CNBD2	3.76994055906219	1.51346865887182	0.722484599143774	2.09481096298171	0.0361878001788121	0.304257356863686
TTR	5.70439330638711	6.14698396955188	2.93606633392914	2.0936120885681	0.0362945498209431	0.304471925101026
AC004466.1	2.44578385215952	1.02390405569328	0.489160086397867	2.09318806698482	0.0363323695571326	0.304471925101026
CASC19	8.21715718927143	1.28256005844335	0.61280349357192	2.09293855517621	0.0363546399447664	0.304471925101026
AL592295.3	1.79516141497075	1.13933708223927	0.544394204164782	2.09285307140119	0.0363622725466777	0.304471925101026
AC103876.1	2.0277585637403	1.94083785580569	0.927557346223388	2.09241818169835	0.0364011237551903	0.304518202306034
PEF1-AS1	7.51486778767159	1.25435907698885	0.599721623197005	2.09156886873963	0.0364770997956025	0.30494222659527
LINC01517	3.6857336767813	2.75988900569474	1.32049539638373	2.09004061146514	0.0366141517487154	0.305543773615912
AC009554.1	1.18657499320583	1.51464375175994	0.724811572783031	2.08970690954094	0.0366441359508529	0.305543773615912
GLOD5	1.3444084659927	2.87655966255242	1.37658620216941	2.08963278726689	0.0366507989165947	0.305543773615912
RHAG	4.7779824085923	1.75883505205083	0.84179484520812	2.08938681682707	0.0366729169753881	0.305543773615912
AC055811.3	4.22961565578483	1.81563007457698	0.869252387137191	2.08872601495706	0.036732393661534	0.305932749437289
AL078644.1	3.50065064925632	2.18135348589294	1.04494351485099	2.0875324406449	0.0368400317663188	0.30637093772425
MIR4639	5.92717120646202	1.37966032181949	0.66125739298041	2.08641950391073	0.0369406397860156	0.306842200573115
AL354733.3	8.15443020909157	1.16676999465502	0.559237240606948	2.08635961615988	0.0369460601877893	0.306842200573115
AC024051.10	2.85680703749348	2.58399626193772	1.23861659383511	2.08619541737039	0.0369609251889931	0.306842200573115
AC016168.1	1.57352027136859	1.27967237138171	0.613429084459396	2.08609667164618	0.0369698671426303	0.306842200573115
AC079305.2	53.4125955045806	1.15742361524631	0.555267254857982	2.08444421153979	0.0371197798316005	0.307659436442094
AC104564.1	1.80647927229461	1.14861011136441	0.551129061896024	2.08410368963833	0.0371507365224389	0.307702776183081
HNRNPA1P68	9.1876597434461	1.19707148523566	0.574888974400553	2.08226551306515	0.0373182241431433	0.308556875999634
IDI2-AS1	131.013124209997	1.00064587219605	0.480574262143842	2.08218781366312	0.037325317951001	0.308556875999634
SCML1	357.928351947607	1.01428498400629	0.4871811211785	2.08194640537942	0.0373473653923048	0.30858341284419
CX3CR1	388.439523776725	1.0333960655399	0.49645425683185	2.08155343884968	0.0373832781191847	0.308773485017576
AC027176.2	2.3796848188534	1.13537563230783	0.545738803832243	2.08043779246608	0.0374853958811143	0.30894347228025
AC136297.1	5.33413297181086	1.02351214418471	0.49218013457234	2.07954785715611	0.0375670238905654	0.309175984437835
CXCL11	5.56097283957481	1.35725585990334	0.652674372087936	2.0795298818941	0.0375686742022532	0.309175984437835
AC009716.2	2.70246415467925	1.83783535096013	0.883799961010554	2.07946982579486	0.0375741884097319	0.309175984437835
LGALS9DP	1.45194736057915	1.06675001648311	0.513208463160096	2.07859007217958	0.0376550442545672	0.30941807832692
LINC02609	1.38329416661175	1.3732124311375	0.660824204703983	2.07802986234838	0.0377066087799181	0.30941807832692
AC067931.2	4.85374429835131	1.04233822130848	0.501714356972984	2.07755310730446	0.0377505390135298	0.309525526805584
AL049840.8	2.01100122808287	1.17437535797516	0.565434314899689	2.07694391201478	0.0378067362117647	0.309623777689733
TATDN1P1	3.30357308241523	1.15724624513168	0.557241523672418	2.07674086723656	0.0378254825424122	0.309623777689733
HIPK1-AS1	26.0357981337713	1.0677880659949	0.514374261531891	2.0758971547582	0.0379034639316698	0.309708234389631
AC010531.3	21.829408185879	1.02691851182321	0.495029177606933	2.07446057379393	0.0380365567159704	0.309800028698756
BNIP3P40	1.64492870176709	1.37012729053002	0.660487511942226	2.07441816197407	0.0380404920131284	0.309800028698756
AL121924.2	2.75864292218761	1.30043748029986	0.626903605727879	2.07438188011371	0.0380438587999552	0.309800028698756
LINC01277	4.03070384414626	1.54547678146924	0.745109811307843	2.0741597520459	0.0380644767703029	0.309800028698756
AC007878.1	25.8366535810446	1.16317872043263	0.561292799871224	2.07232075789943	0.0382355378315896	0.310769305107585
SNORA70G	3.07793414736778	1.21706159942016	0.588143498472789	2.06932764296547	0.0385153513423599	0.31202001783982
AC096921.1	2.31263544992811	1.45650839698333	0.703872226876368	2.06927953876941	0.0385198625702754	0.31202001783982
AC004083.1	4.16607599080221	1.19319830117554	0.577394554687982	2.0665215691553	0.038779257928147	0.313194335390062
AC139451.1	2.15063509146986	1.35004351687286	0.654079048347441	2.06403724486177	0.0390141851941953	0.31421676411155
AC021087.1	1.62954298899394	1.08588240168263	0.52625361128836	2.06342033268752	0.0390727097903415	0.314371979144791
TMPRSS9	9.01086616734658	1.13628942160968	0.550683497524866	2.06341651187463	0.0390730724915328	0.314371979144791
AC000068.1	7.16296539945386	1.08869198040255	0.528034317186712	2.06178262466527	0.0392284360277227	0.315023373286957
AC011511.5	3.88250625376234	1.52831332990587	0.741594058710648	2.06084894013718	0.039317453797017	0.315066497428692
CDH4	14.2496343115788	1.11333600485827	0.540564742156378	2.05957939546156	0.0394387676785007	0.315518538047401
AC121247.2	2.35173982156821	1.18608905245767	0.576410353428264	2.05771642615937	0.0396173626294908	0.316621220881196
AC002558.3	19.3881018659185	1.37813595673868	0.670127039901028	2.05652939619064	0.0397315157994834	0.31714059509547
PHLDA2	91.1064604472389	1.15666585600699	0.562930938109078	2.05472070853363	0.0399059885756523	0.317713876734474
AC104316.1	3.89997698559177	1.25252515034207	0.609632708168104	2.05455700384876	0.0399218121731577	0.317713876734474
AC015987.1	8.4390024477028	1.17719140766792	0.573107180597309	2.05405105279089	0.0399707507560881	0.317713876734474
AC005730.3	1.36428995195459	1.16019379342929	0.564852881895966	2.05397516878204	0.039978095094216	0.317713876734474
JARID2-AS1	27.8396412891343	1.06092315225261	0.516526539428279	2.05395671135679	0.0399798816459351	0.317713876734474
APOA1	5.73999551316987	1.52303258158248	0.741830640869341	2.05307316478281	0.0400654821316388	0.317971576837691
ACSS3	16.8010181195567	1.00824893628272	0.49135029798742	2.05199618360369	0.0401700333113974	0.31816745115246
AC016405.3	6.60363602500539	1.26304269571725	0.615539750643232	2.05192710039829	0.0401767476612918	0.31816745115246
TXNDC12-AS1	1.5785564209818	1.53282674587763	0.747092030097532	2.05172413052984	0.0401964802597352	0.31816745115246
SRP72P2	3.9039590457875	1.56595568108746	0.763541254567052	2.05091168515237	0.0402755479907909	0.318476399318915
AC012184.4	3.32584273838694	1.16137366867027	0.566483940746336	2.05014402904374	0.0403503779506237	0.318949524892444
GPR22	5.86043371596078	1.00654332200308	0.491331154596105	2.04860471921529	0.0405007828117357	0.319623465805581
BMP3	2.30208041066214	1.58637821392576	0.774639294053233	2.0478927755203	0.0405705069153568	0.319857127691277
KNG1	2.32990046702777	2.15603903006313	1.05318841003723	2.04715415543446	0.0406429510889334	0.320072391169364
AC126389.1	1.90224403099039	1.21201793923518	0.59228460282501	2.04634382432743	0.0407225548195721	0.320295216644556
CNDP1	3.51845707884153	1.02667760057394	0.501735034434476	2.04625	0.0407313321735429	0.320295216644556
DEFT1P	1.29074017673035	3.49115980568606	1.70613566192754	2.04623810614324	0.0407329498952921	0.320295216644556
AL354877.1	2.30845909459745	1.77652372650779	0.868191191525948	2.04623560322622	0.0407331960297968	0.320295216644556
Z93943.1	1.78414668267018	1.35275079149004	0.661463519475186	2.04508752434803	0.0408462300106728	0.320767085329276
DUTP2	5.43559221443412	1.21594499325454	0.594605738415891	2.04496007134741	0.0408587947591959	0.320767085329276
NTRK2	2.42484624730703	1.33261919137908	0.651664970803989	2.04494525727686	0.0408602553929057	0.320767085329276
RNU6-1016P	16.6556568285371	1.49820183555519	0.732796347329932	2.0444995953025	0.0409042173449277	0.321006850029748
APOBEC2	4.93789112141456	1.03235138049462	0.50501577915927	2.04419628672443	0.0409341598817118	0.321136472407526
RPS3AP38	2.42337111591456	1.20893195548241	0.591612534143825	2.04345223556151	0.0410076910750432	0.321502448546389
AC083880.1	5.09176187098171	1.25219295523527	0.613029682771379	2.04263021910189	0.0410890573135938	0.321718576412819
OR6N2	1.63618	1.7128636547834	0.839223951054548	2.04100902104982	0.0412499304380024	0.322187266577708
RBP4	2.03413201766798	1.57899275195304	0.774157611894859	2.03962697994822	0.0413874927334136	0.322798133662913
TRBV16	1.60509093850003	1.34228003847391	0.658163294266073	2.03943314701362	0.0414068170424427	0.322798133662913
AC026401.1	1.15667922996013	1.50276801333288	0.736974639712204	2.0391041052915	0.0414396385807138	0.322878226335725
ST18	4.14231242146414	1.7152421102973	0.841397708727844	2.0385628490606	0.0414936762024805	0.322878573442854
LINC01876	2.76268154408127	1.30430847195259	0.639884782525411	2.03834894589136	0.0415150481855699	0.32293982198336
NKAPL	1.54681881300392	1.13113517329013	0.555014892486708	2.03802670631442	0.0415472621214564	0.323085341334602
KCNJ10	2.43181133379047	1.02420163697367	0.503065452554698	2.03592123405117	0.041758265221494	0.324185804716475
CD44-AS1	18.3809641843279	1.04281306937297	0.512559747353096	2.03452002377898	0.0418991917982493	0.324856639180027
LY6G6D	2.41648099116516	1.25834152951236	0.61850246482513	2.03449719455546	0.0419014911734993	0.324856639180027
AC011195.1	28.2779663370769	1.27594867617663	0.627453001192752	2.03353665334476	0.0419983343788778	0.325171051286837
SALL4	4.89749984953936	1.8894152309804	0.92919100271338	2.03339811240425	0.0420123179022217	0.325171051286837
ZNF114	1.85578068535771	1.76679118225068	0.869298995597951	2.03243209896428	0.0421099312850181	0.325555771279131
AC112198.2	2.28466	1.68244710354011	0.828212127378988	2.03142051163207	0.0422123554343241	0.326136802968034
AL157938.3	21.5940684350731	1.12489459601721	0.553880405475397	2.03093408775079	0.0422616812946748	0.326412469024418
AC023632.5	1.26110974929732	1.51374759570677	0.745526549583848	2.03044089650696	0.0423117431752147	0.326577796462817
NCF4-AS1	2.21283093382364	1.30986567661778	0.645131602259462	2.0303852299751	0.04231739681273	0.326577796462817
VDAC1P11	1.14750005681879	1.64491999917544	0.81018779485448	2.03029471638842	0.0423265909719368	0.326577796462817
FBXO43	2.14709226912386	1.08490039442121	0.534486171904295	2.02980067857672	0.0423768039694716	0.326582203917972
RNU6-890P	1.37205806233354	1.35703385436022	0.668585449389722	2.02970892591053	0.0423861350695513	0.326582203917972
DCLRE1CP1	1.98713419891438	2.09051199218198	1.03010332839128	2.02941970437738	0.0424155598134252	0.326651703392508
AC009951.4	35.9432583237315	1.17978648247433	0.581674975642822	2.02825724309443	0.0425340003316298	0.326850699070232
HEPACAM2	2.26322280250949	2.63161994234459	1.29815030206198	2.02720743365736	0.042641203254128	0.327331125834187
KBTBD12	2.2983557842087	1.26477411212196	0.623980381716176	2.02694531620268	0.0426680054024331	0.327331125834187
CADM2	7.45040070911057	1.06050343678321	0.52323729398356	2.02681163781213	0.0426816798276266	0.327331125834187
LINC02166	2.7745218288643	1.04963811377596	0.518147109947144	2.02575309912088	0.042790092319038	0.327920434958257
AC091117.3	2.3977419396499	1.69636752574158	0.837818036428227	2.02474457696507	0.0428935987428954	0.328304880386279
TGFBR3L	2.94482135079464	1.02036145174736	0.504026863094484	2.0244187888773	0.0429270801508435	0.328370884940255
RNU6-226P	3.42394578676822	1.22000445852853	0.603124440938741	2.02280719486287	0.0430930296053575	0.329324366824329
AC017083.1	3.90092629245822	1.19540155680555	0.591089676399146	2.02236920138381	0.0431382243668872	0.329459235905473
YBX1P4	1.14912990294501	1.1644428630938	0.575827739087094	2.02220696234586	0.0431549753156344	0.329481969214802
RNU5D-1	22.4345393811922	1.28512756639024	0.635570392213752	2.02200666068477	0.0431756637581048	0.32953474061706
FOXI1	2.35462599674751	1.45608601442358	0.720389585173261	2.02124800856661	0.0432540982290627	0.329950507577111
TPO	1.50553963962407	1.35312184113933	0.669540019843899	2.02097231089309	0.0432826314883042	0.33001298655528
RNU6-1318P	1.16432866860829	1.8107503241415	0.896153142856541	2.02058134658729	0.0433231215048021	0.33001298655528
TRHDE	4.0194178004473	1.02566705337416	0.507661674391659	2.02037519299293	0.0433444845790273	0.33001298655528
AL627171.3	11.6055773981386	1.02955841956085	0.509611730982448	2.02028006218779	0.0433543456977984	0.33001298655528
NWD1	2.05885156313054	1.41090736663489	0.698942322300806	2.01863204103939	0.0435254782074498	0.330806950023072
CFL1P5	2.97194575496208	1.18502721985968	0.587672310436671	2.01647618717843	0.043750205826654	0.331422678548236
AC009299.3	10.2208596605507	1.21459743332226	0.60249865345629	2.01593385537812	0.0438068928507622	0.331706513767088
RND1	48.8406041116962	1.03636760694899	0.514434077309317	2.01457806288725	0.0439488779359025	0.332676316527465
KIF20B	259.545105684094	1.01457039827616	0.503952940250812	2.01322448435607	0.0440910185544243	0.333382044061496
RNU11-2P	2.30430083142138	1.44826362575768	0.719445728418766	2.01302692969037	0.0441117963818828	0.333382044061496
AC102945.1	2.56020573138881	1.36272356522089	0.677230230134395	2.01220132324934	0.0441987190733069	0.33372741050192
AC078962.4	3.6176182879515	1.18009502573348	0.586502615886168	2.01208825633357	0.0442106343953659	0.33372741050192
AC009244.2	1.39567176573289	1.25703260516525	0.624830339313959	2.01179828518799	0.0442412047952169	0.33372741050192
AL359878.1	3.54541222767625	1.3723343377315	0.68243402025205	2.01094068731311	0.0443317220459078	0.333891725287068
AL035456.1	4.81446088068396	1.06746043721771	0.530873568898653	2.01076207171559	0.0443505941151832	0.333891725287068
AC003101.2	1.51878419578119	1.81341072625295	0.901944006612854	2.01055798692316	0.0443721654929489	0.333891725287068
ATP2B2	2.51844618867322	1.12750644092472	0.560814623122064	2.01047974578101	0.0443804377816309	0.333891725287068
TRAJ5	4.31609285448697	1.47583345419618	0.73414672441662	2.01027043384132	0.0444025743368797	0.333891725287068
ABHD11-AS1	6.17764084976334	1.09326046413495	0.543955855376379	2.00983306518227	0.0444488599465514	0.333924852362283
PDLIM4	2.75386810703051	1.20735512634395	0.600764250374202	2.00969868894815	0.0444630888136074	0.333926871089949
AC022079.1	2.16792976149563	1.07537936236249	0.535802286450883	2.00704511637256	0.0447448592940691	0.334886431262244
GLYATL1	2.57320592338335	1.41489979528995	0.705182534194055	2.00643057177675	0.0448103292799275	0.335166690549051
AC025918.1	0.920243876352278	1.54179335268756	0.768498301440026	2.00624171816453	0.0448304648612463	0.335212478737422
AL356320.2	1.41464156207713	1.21714597688028	0.606986554450721	2.00522724590121	0.0449387585838644	0.335730871808215
AC098679.2	5.06219137946914	1.11482702042265	0.555982514530636	2.00514762836344	0.0449472669906762	0.335730871808215
FLT1P1	4.84236906771825	1.77043914139951	0.883401873947522	2.00411522050346	0.045057719349776	0.335813977985336
C2orf66	2.39227538280107	1.24157617280473	0.619624782998144	2.00375486402785	0.0450963260015903	0.335835653162528
CLDN9	15.9066465563984	1.24648084631601	0.622259552480816	2.00315260946427	0.0451609105681358	0.336106859778888
RPS2P44	7.07889125850479	1.42737549629663	0.712632100150391	2.00296267315969	0.0451812951224283	0.336106859778888
PVALB	47.8410741116864	1.05269890412123	0.525868141246718	2.0018305380233	0.0453029603644118	0.336424051654192
Z98257.1	5.51449839846281	1.21460223699983	0.607056518837771	2.00080585465951	0.0454133162478897	0.336858560914969
CYP4F12	32.7082483507978	1.05938791465602	0.52952362928142	2.0006433255748	0.0454308410330975	0.336858560914969
SNORA14B	2.20804345399998	1.0473521637266	0.52375976023457	1.99968047040791	0.0455347783459974	0.3373155460007
H1-3	68.6129388945266	1.24211214091629	0.621683474742633	1.99798159574775	0.0457186554468706	0.338154062550756
CNGB1	6.4727936590146	1.45329388346375	0.727821568970559	1.99677221096829	0.045849933634994	0.338602672434539
AC005076.3	1.04065268916739	1.70576128530887	0.854259926698131	1.99677080944432	0.0458500859538241	0.338602672434539
SLC35G3	0.988591415685378	2.15785030247492	1.08087463333948	1.99639276925948	0.0458911872535054	0.33869706852942
AP003049.2	3.2478684338098	1.21108234715142	0.607428350364662	1.99378633944952	0.0461754090767469	0.33995561253179
AL139042.1	23.9539685818964	1.60448604038745	0.804811664613862	1.99361678133388	0.0461939500198638	0.339968334026484
AP000577.1	2.1247258556803	1.11919805946965	0.5617195571923	1.9924498713626	0.0463217200974579	0.34040416120774
AC091132.1	0.906297911490916	1.3424980709602	0.674683787272638	1.98981818784643	0.0466109671515959	0.341264529350283
RNU1-91P	1.31666037558731	1.35565969948703	0.681302934352797	1.98980458050549	0.0466124666691063	0.341264529350283
AC073592.6	1.21360431992821	1.3850781614195	0.696124992591818	1.98969750570593	0.046624267638659	0.341264529350283
SELE	1.51641628368113	1.17062139230819	0.588595279825079	1.98883924562915	0.0467189494178652	0.341435157371016
Z98885.1	5.57316304296028	1.10775331011892	0.557130183481211	1.98832040152116	0.0467762658462672	0.341541610921215
AC093484.2	2.11955089383728	1.58040532706128	0.795291916108522	1.98720154832508	0.0469000663540906	0.341880421047983
AP000224.1	0.979423747314633	1.84249303925975	0.92760045607199	1.98630027313911	0.0469999923419217	0.342092618614276
AL355864.2	1.92130858552042	1.10884102617776	0.558681232613338	1.98474722515906	0.0471726017666447	0.342638512595091
COL14A1	1.82747183312343	1.71292988401409	0.863872587224411	1.98285014404458	0.0473841709822285	0.343671731320469
AP001432.1	5.23188454955899	1.12383	0.567144556982488	1.98155043496027	0.047529579274871	0.344100343902819
LINC01220	17.2981562529607	1.21759448761476	0.614654039390918	1.98094278990066	0.0475976897179576	0.344112437373766
AC005076.1	2.02531511134075	1.41363858795333	0.713809787650221	1.98041356732704	0.0476570766822132	0.344112437373766
CLEC2L	26.8438453324872	1.07543220450515	0.543177993159008	1.97988913035792	0.0477159880601617	0.344112437373766
AC026124.1	0.974139302291288	1.57640457995314	0.796216668230977	1.97986885084379	0.047718267339832	0.344112437373766
GRIN2A	3.79539366830115	3.78920346749481	1.91405700938418	1.97967116387716	0.0477404908070873	0.344168939151757
SNORA7B	1.01982519850707	1.22102609810489	0.61696362827791	1.97908927226887	0.0478059560824546	0.344324261995102
RNA5SP450	3.55727735329011	1.0660525055891	0.538748021453965	1.97875901745691	0.0478431447020277	0.344390015429582
PCAT19	3.96878101195344	1.0715062087867	0.541548567990584	1.9785966986535	0.0478614316566092	0.344418003978969
AC008629.1	1.5629390121174	1.47225315568733	0.744579709258276	1.97729422032456	0.0480083826081766	0.344885783141855
AC008750.7	2.09966845455307	1.50885722655795	0.763405080368231	1.97648308265141	0.0481000899238001	0.344885783141855
FP671120.10	4.51619483883911	5.8043116033215	2.93686827561526	1.97636089146883	0.0481139176206954	0.344885783141855
ALDOB	2.18238982147397	1.50024587978244	0.7591871119578	1.9761213752873	0.048141032025358	0.344885783141855
LRCOL1	2.58850415123126	1.47329632525859	0.745807973300678	1.97543654399176	0.0482186291194689	0.345038983207572
WASHC5-AS1	3.36110141055916	1.15772462452765	0.586659565122839	1.97341813439152	0.0484479432090782	0.346139426989591
AF230666.2	2.04728787982562	1.03973385427518	0.527085800293888	1.97260835654356	0.0485402001980497	0.346531962654513
APOB	8.02228829772445	3.05304986877113	1.54778767160998	1.97252499472063	0.0485497058774278	0.346531962654513
TRPM3	0.507351835433873	1.72440751899967	0.874394437394172	1.97211629586604	0.0485963320903268	0.346531962654513
TFAP2A	1.06862883624317	1.49361539834039	0.757445613175001	1.97191108161491	0.0486197580365013	0.346538919020593
AP001453.2	9.63660861066755	1.21182316941405	0.615058983188775	1.97025521541259	0.048809128292246	0.347263358308041
AC022784.1	6.7319957371233	1.71636037745189	0.871648291014319	1.96909739300308	0.0489419081727359	0.347377161412492
AC051649.1	1.98729013421453	1.23194	0.625755871226597	1.96872876693935	0.048984246047004	0.347377161412492
CRTAC1	1.85661438632541	1.64103689595506	0.834054116497583	1.96754246936183	0.0491207047964034	0.347829265461803
RN7SKP287	4.41403481916943	1.09471291125782	0.556504570414832	1.96712294822987	0.049169038232199	0.348068480175851
AL662899.1	1.81931445968378	1.25778841163105	0.639480823896168	1.96688995921366	0.0491958983552182	0.348118526866293
MECOM	3.34492871736478	1.41393266827995	0.719972309019532	1.96387090248716	0.04954506501204	0.349709796094511
TMEM98	2.6516209818854	1.8851867027076	0.960011886265806	1.96371183490288	0.0495635193516254	0.349709796094511
AL451085.2	3.03465732073777	1.34517734647061	0.685029120746413	1.96367906959181	0.0495673213586792	0.349709796094511
RPS6P16	1.55423381481238	1.05995277767343	0.539787230407298	1.96364922688824	0.0495707844463361	0.349709796094511
KCTD19	6.02827282394557	1.28479696355077	0.654757910309137	1.96224733343682	0.0497336955984016	0.350387829887357
AC007114.2	4.18828836918845	1.39593331539692	0.711478207688301	1.96201837289228	0.0497603452394378	0.350387829887357
AC130456.3	1.17106082039946	3.70780033175924	1.89042475437258	1.96135832604977	0.0498372377834465	0.350722779576358
TPT1P9	23.1720802992022	-2.1162	0.304966823339465	-6.93912	3.9455946335899e-12	2.2737616552625e-08
DRAXIN	29.171176416576	-1.47026	0.280990783455781	-5.23243	1.67296391977299e-07	0.000180490027631789
TRDV2	25.6262944910551	-2.26962	0.435857756865698	-5.20724	1.91667606410423e-07	0.000191028714389055
MTND2P28	603.099064133701	-3.0246	0.616822284073088	-4.90352	9.41350964525883e-07	0.000562927876786478
AC064799.1	7.92097423630565	-1.50929	0.310465811035924	-4.86136	1.16583132009147e-06	0.000632906082349838
TRGV9	37.3623949750362	-1.28108	0.276989355416808	-4.62502	3.74557403440318e-06	0.00135242454245939
SLC4A10	34.4051674689651	-2.08139	0.453376680871825	-4.59086	4.41415757833068e-06	0.00150838070390957
MOCS1	3.57234005906943	-2.21794	0.50603534763043	-4.38298	1.1706592518218e-05	0.00296860113568391
FEZ1	58.5781242130233	-1.44963	0.333476709219654	-4.34702	1.3799925027929e-05	0.00336830823130675
AC010086.1	2.52446044504248	-4.2449	0.979427945908113	-4.33406	1.46383629313945e-05	0.00350149641318957
AC010332.3	4.26941199369535	-1.81844	0.421309720706253	-4.31615	1.58774332395459e-05	0.0036767699680595
C16orf46	6.3532539463045	-1.22789	0.287551628213014	-4.27017	1.95327661583822e-05	0.00411496163885905
EEF1A1P9	6.17004259402477	-1.16391	0.290973424604182	-4.00004	6.33305931068529e-05	0.00896371471666226
FBLN2	26.8644975987528	-1.62742	0.40818698030271	-3.98694	6.69300332088467e-05	0.00919471341889036
NRCAM	13.8835853732267	-1.58274	0.4072534029952	-3.88639	0.000101746706885702	0.0118144719840097
TRBJ1-1	5.9744289712792	-1.2196	0.314371427155892	-3.87948	0.000104678601295351	0.0118668821942408
AC004987.2	3.40710419699517	-1.71403	0.442037662824325	-3.87757	0.000105505073509749	0.0118739343900854
HMGB1P31	7.55243455557008	-1.05878	0.273453251557235	-3.87189	0.000107992643696783	0.0120148094754747
NINL	44.7441387491615	-1.25675	0.328971507757067	-3.82025	0.000133316187838249	0.0138648835351779
AC009245.1	7.76272781464145	-1.25901	0.338802211625963	-3.71605	0.00020235956688493	0.0189575087609555
TKTL1	100.597488957726	-1.67522	0.452954689681933	-3.69843	0.000216937619307866	0.0197236856296588
AC099336.2	12.1354764816634	-1.0849	0.294767015443879	-3.68055	0.000232732581611227	0.0204667770299285
AJAP1	5.00280847951761	-1.55349	0.428953856017944	-3.62158	0.000292810684265029	0.0234248547412023
SCART1	51.1241165889721	-1.06295	0.297649419517233	-3.57113	0.000355439301486526	0.0264081855989004
FAR2P3	2.3762816946674	-2.05639	0.583143420095383	-3.52639	0.000421264481925418	0.0289558804817701
CECR7	30.192157556266	-1.12877	0.323305701954612	-3.49133	0.000480625534947894	0.0310717913404152
FCGBP	188.772344229169	-1.05802	0.303546966400435	-3.48552	0.000491174481888303	0.0312625197533294
PRSS22	4.39741465334283	-1.7758	0.513049602587881	-3.46126	0.000537658373598342	0.0330611524330908
GFPT2	9.80972875766821	-1.33711	0.386951276019693	-3.45549	0.000549299434962784	0.0334769890060129
FTH1P2	23.7234394736164	-1.17167	0.34067299264014	-3.43929	0.000583251583728713	0.0347914660418723
ACER1	4.72689789670834	-1.37615	0.402511090346887	-3.41891	0.000628725123520482	0.0365842292004762
AC006237.1	1.01658546814664	-2.2188	0.653491136374381	-3.3953	0.000685541480605515	0.0379586856853794
TRDJ1	15.6229360362238	-1.06582	0.316832828848961	-3.36397	0.000768293775857093	0.0409246018888146
Z93930.3	5.48202582065141	-1.00061	0.298186369371692	-3.35567	0.000791731506513039	0.0414403011724112
MMP28	15.122993829944	-1.41145	0.422694	-3.33918	0.000840262990525437	0.0427519525372073
LINC01505	5.42568922266792	-1.41826	0.426006372377433	-3.32921	0.000870934320011372	0.0439509471195612
PDE9A	38.6951172538399	-1.20308	0.364975916434828	-3.29633	0.00097958056878003	0.0468631344104366
AC000095.3	6.34454223965586	-1.39092	0.42404522981753	-3.28013	0.00103760695141555	0.0485705641445398
KIR3DL2	89.4142585655037	-1.11589	0.341553009546034	-3.2671	0.00108654530514704	0.049804589939202
RPS24P8	1.6247090657549	-1.85504	0.573851271304782	-3.23261	0.00122663350640117	0.053782877760858
FAM178B	2.79737636100968	-1.43486	0.445924563395066	-3.21772	0.00129215926525882	0.0557117326210886
AC243960.2	3.14261	-1.44767	0.450029946732948	-3.21683	0.00129615243828449	0.0557625293592897
CFAP97D2	18.805543385005	-1.22473	0.382191017600876	-3.20449	0.00135300191408037	0.057179868877743
RIPK4	4.73336212014197	-2.20734	0.691378929466103	-3.19266	0.00140969288209865	0.058461707393359
SLC7A9	1.58793160193141	-1.73445	0.548024211286426	-3.16492	0.00155125138663512	0.0613255320335609
GPR153	45.4853191820326	-1.00867	0.318746452111223	-3.16448	0.00155359668569858	0.0613255320335609
ALG1L13P	11.9566372593138	-1.78839	0.565168150488846	-3.16435	0.00155428770099088	0.0613255320335609
AC092296.2	2.33390165197854	-1.75755	0.557485016755269	-3.15264	0.00161800453199503	0.0625932187252849
AC068050.1	8.19861342343039	-1.21032	0.388434929673772	-3.11588	0.00183396881343215	0.067459540478179
AC008663.2	2.2368288848233	-1.4191	0.45718710548768	-3.10398	0.00190933048509259	0.0684725415343549
TRBV12-5	5.5992648773246	-1.1545	0.372008046288125	-3.10344	0.00191287617176531	0.0684970030368657
LINC01259	15.2903490614317	-1.07516	0.346845331381299	-3.09983	0.00193629082601948	0.0690264067467347
SIGLEC17P	85.1554302389694	-1.02312	0.330206496242804	-3.09843	0.00194545696155073	0.0690435170924236
SPON1-AS1	0.852753989308863	-2.16245	0.702367870628644	-3.0788	0.00207833701620689	0.0713475275330267
GOT2P3	8.55446889727152	-1.30271	0.423218831895634	-3.07809	0.00208330593172609	0.0713475275330267
GCK	1.78406612141997	-1.68326	0.547454573719885	-3.0747	0.00210717201140222	0.071595958114689
SLC35G2	8.6716543611388	-1.72851	0.562619882608217	-3.07226	0.00212447714224064	0.0719794521846972
KRT2	5.01613838975067	-1.22391	0.39857723818286	-3.07069	0.00213566116255718	0.0722377348823574
CCDC173	14.7531925731415	-1.43842	0.469007513328949	-3.06693	0.00216266383251754	0.0727150411142076
PRL	0.974300506622566	-2.09617	0.684292908650248	-3.06326	0.00218938866176128	0.0732450025025593
AC017104.6	8.87275568968117	-1.17174	0.388979488815841	-3.01234	0.00259244196928074	0.0811665077293133
RPS4Y2	0.851041171434053	-2.85181	0.950521145207476	-3.00026	0.00269748605577147	0.0837390061602482
FLT4	34.7539679777702	-1.07982	0.361597384684636	-2.98625	0.00282423053435428	0.0861678499767277
AC079250.1	2.55829680641413	-1.43343	0.480188634830659	-2.98513	0.00283456356478219	0.0862630540325571
TDRD15	1.43011128282229	-2.01909	0.680153239089211	-2.96858	0.00299176281210728	0.089342030543828
NUDT11	11.3668198449008	-1.03213	0.347773601307075	-2.96783	0.00299905518492547	0.0894481297050091
AC099850.2	4.91748464792659	-1.12745	0.380018916785227	-2.96684	0.00300879376023723	0.0895153566478539
AC108925.1	28.2259033110218	-1.02784	0.35009665505288	-2.93586	0.00332620727692151	0.0952086228891357
AC123912.1	5.49671455558679	-1.52493	0.519436141091967	-2.93574	0.0033275254488009	0.0952086228891357
TRGVA	1.87602247909223	-1.60222	0.552030533780234	-2.9024	0.00370309522682622	0.101414750802497
AC241377.4	18.9797495269573	-1.66571	0.576619352290216	-2.88876	0.00386764179298219	0.103948305267566
RPL7AP30	1.74598008446328	-1.45829	0.505177508338849	-2.8867	0.00389308417807381	0.104047568200587
LINC00951	1.16209982530392	-2.05812	0.71433803429397	-2.88115	0.00396226624077934	0.104958370409127
ISG15	1559.77320925375	-1.53758	0.537028683134805	-2.86313	0.0041948188882244	0.10768272914906
NCR3	224.304285007046	-1.01891	0.357007999858049	-2.85402	0.00431703644502552	0.109621562383238
RBFOX2	7.98258318163233	-1.07265	0.375932850131525	-2.85329	0.00432690340531802	0.109755598573921
AL160313.2	5.42539358094523	-1.19575	0.420437086888867	-2.84406	0.00445419941050869	0.112034121871049
AL035252.3	0.898231709984342	-1.97867	0.6970971023069	-2.83844	0.00453351858417812	0.113201619531771
ENSAP2	1.06049189471135	-1.7323	0.612503108785693	-2.82823	0.00468068717093151	0.114844735657852
ITM2C	476.93147587082	-1.01012	0.357278194274587	-2.82727	0.00469473189586452	0.115059412857663
BNC2	45.8767264151469	-1.0181	0.360392086221237	-2.82498	0.00472834781168843	0.115367342590183
AL139100.2	2.50946113915177	-1.61742	0.574689601522155	-2.81443	0.00488645396642629	0.117118215307532
AC019257.1	3.35416950671563	-1.37361	0.48987734644333	-2.804	0.00504733273380016	0.118952902851189
LINC00469	2.20317049433069	-1.52078	0.544427289464635	-2.79337	0.00521627792332665	0.120245361149547
ASB9	3.30695169610891	-1.02449	0.366863277500387	-2.79257	0.00522904532150436	0.120383796044643
RPL5P23	4.64039909048628	-1.08283	0.389521477636638	-2.7799	0.00543761357398842	0.122821262218889
KLRC4	117.843390959036	-1.07805	0.388564377904142	-2.77443	0.00552978408533629	0.123619098431069
MYCN	1.91923664354672	-1.7762	0.642458858645185	-2.7647	0.00569755359933206	0.125927408487632
LEF1-AS1	19.3431038697508	-1.13738	0.411884169877836	-2.7614	0.00575544702119908	0.126441423286028
SLC4A9	1.24703044627755	-2.15545	0.781008776150385	-2.75982	0.0057832451545699	0.126478005020637
UMODL1	2.9417431013465	-1.11785	0.406280556408784	-2.75143	0.00593349359220526	0.128094915817283
SLC1A7	43.266513978686	-1.02468	0.372517857981788	-2.75068	0.00594725750484102	0.128276284504777
DISC1FP1	0.915233602481494	-1.87772	0.684430807987949	-2.74347	0.00607927228028432	0.129560454840787
GPRC5D	7.40416904423487	-1.64181	0.605849505893517	-2.70994	0.0067295727018895	0.137700067604103
AC011246.1	4.29964198691018	-1.522	0.561799694423893	-2.70915	0.0067456156616024	0.137763861135215
REG4	6.40138711307352	-1.14145	0.423989941448901	-2.69215	0.00709923611478129	0.141150259829592
GUSBP5	2.16438215874403	-1.19969	0.445668463535512	-2.6919	0.00710472043623864	0.141150259829592
RPS4Y1	1172.17127037542	-3.54043	1.31654	-2.68918	0.00716267507724143	0.14207450470071
CYP51A1P2	1.57217821875527	-1.69693	0.631222961428729	-2.68832	0.00718135555183307	0.14207450470071
AL589843.2	1.99115673885852	-1.38808	0.518243786266377	-2.67843	0.00739686247443555	0.144908231276411
AC018695.9	3.0751607876187	-1.12997	0.422667388005991	-2.67343	0.00750800355093412	0.14545022880515
AC006157.1	3.31183744910828	-3.36069	1.25738298294685	-2.67277	0.00752288174297137	0.14545022880515
MTND1P23	19.2732109026608	-2.01711	0.755007620304079	-2.67164	0.00754825961659341	0.145571341202763
PRSS30P	33.5657324477381	-1.15427	0.432784723365415	-2.66707	0.00765147297725332	0.146535815545156
AL161785.2	1.23947735505101	-1.55501	0.583904891247022	-2.66312	0.00774200270697796	0.147295057320367
AC021066.1	7.73230142303718	-1.20207	0.454686522270316	-2.64374	0.00819967165166328	0.15228997085616
HLA-G	3.25735367984862	-1.0436	0.394949645576347	-2.64237	0.00823275690203654	0.152538764598539
AC039056.2	17.8255197275795	-1.15492	0.438453288115204	-2.63408	0.00843664602372372	0.15381446104228
LRRN3	18.0341963810457	-1.23927	0.472485612079666	-2.62287	0.00871933249841341	0.157053037170217
SLC5A4-AS1	2.37793769890454	-1.20705	0.460530160885765	-2.62099	0.00876741695108034	0.157326791800331
PCDH1	27.7650733783617	-1.09092	0.419276496862791	-2.6019	0.00927079175240004	0.161512992510859
AP000688.1	1.35700994703409	-1.48766	0.572135817562149	-2.60018	0.0093174554666953	0.161941461832182
AHNAK2	13.3930669532964	-1.00033	0.38490122829002	-2.59894	0.00935132196613437	0.162013110513452
DERL3	18.3966119751058	-1.08755	0.418992778564409	-2.59563	0.00944171709927745	0.162726517055479
TMCC3	632.908230313855	-1.04701	0.404785525787423	-2.58659	0.00969313245924162	0.164830788466674
TUBBP1	2.2296732901294	-1.05644	0.410323017623288	-2.57466	0.0100337419764045	0.168771457959911
KIR3DL1	61.1743681534751	-1.18549	0.461335801438541	-2.5697	0.0101787074947933	0.169668768833071
GJA3	1.64174557044515	-1.32797	0.519250146655694	-2.55748	0.0105434465643096	0.172930669737669
FTOP1	3.41501197348328	-1.17208	0.46041964072079	-2.54568	0.0109066385456972	0.176778449410725
AC063948.1	3.21979856492785	-1.252	0.492005054178446	-2.54468	0.0109377970371185	0.176778449410725
PNMA6A	3.20790070503249	-1.52473	0.601435972960192	-2.53515	0.0112399122982439	0.179570665811255
NTN4	12.5478007365548	-1.16345	0.460211558445956	-2.52808	0.01146867453875	0.181043972065402
AC009159.1	1.70620316412754	-1.5345	0.610062419069458	-2.51532	0.0118925259179051	0.184092954949866
AC027808.2	3.29121998571547	-1.03316	0.411325325447517	-2.51178	0.0120124544076385	0.184799748639431
AL136298.3	1.97224685225558	-1.36333	0.546760417659261	-2.49347	0.0126503012976272	0.18959599438549
AC005618.4	1.8555255976421	-1.27439	0.511640473405552	-2.4908	0.0127456874222933	0.190191418054433
AC098824.1	1.00046222627885	-1.52211	0.611543540018164	-2.48896	0.0128117850936179	0.190820609862603
RPL7AP66	2.72874827853672	-1.02392	0.4128318008039	-2.48024	0.0131293493741939	0.193145164225534
VSTM2B	2.65396570253717	-1.62849	0.657291348230341	-2.47758	0.0132277836964806	0.193522070960132
SFRP5	5.77465142571268	-1.42822	0.576999717075794	-2.47525	0.0133141953705326	0.194174063026387
AC104563.1	2.88789031110847	-1.14004	0.461380724504329	-2.47094	0.0134759181483037	0.194888316510554
NR4A1AS	17.7587050183445	-1.61176	0.655085044572298	-2.46038	0.0138789241943994	0.198257721599642
AC104024.4	1.29530389018457	-1.39898	0.569680360430347	-2.45573	0.0140597747076159	0.199189966351878
FAM182A	1.8210651888943	-1.66944	0.679992866045344	-2.45508	0.0140852648192558	0.199360671287928
IL36A	1.13968088687482	-1.57647	0.651050479899926	-2.42142	0.0154600768406952	0.207755639342375
TRBV13	14.1611972358264	-1.08588	0.450558607954939	-2.41007	0.0159492862660039	0.210234512223663
C20orf203	1.50425682335591	-1.33553	0.556590477578635	-2.39948	0.0164183509281361	0.213052091954183
AL021368.3	2.77468142513189	-1.57052	0.654569749157018	-2.39932	0.0164255662826201	0.213052091954183
LINC01644	3.2335139931205	-1.39119	0.580169517162859	-2.3979	0.0164894134755958	0.213203659641217
AC007349.3	2.47652164127655	-1.22172	0.511939039905779	-2.38645	0.0170117362368359	0.216677705423383
RPL21P75	6.3689905921554	-1.00419	0.42296532571089	-2.37418	0.0175881642370367	0.219576664170103
AC093458.2	1.16351933826326	-1.72409	0.731989488635912	-2.35534	0.0185055241482011	0.224810633633809
NLGN4Y	1.11580278006659	-2.11483	0.900911500693719	-2.34743	0.0189034518839901	0.226649714803543
HEY1	14.4003182663639	-1.55137	0.661915424522063	-2.34376	0.0190902264356197	0.227977142456327
RPL10P9	301.628620024024	-1.51322	0.648644354240762	-2.3329	0.0196532174253033	0.230581860996464
SCGB3A1	2.48479993617909	-1.58799	0.680756639608957	-2.33268	0.0196649906065935	0.230581860996464
CTTNBP2	2.02810943962558	-1.5393	0.660639812330358	-2.33002	0.019805199353471	0.230980189436873
FAT4	20.8092303684597	-1.18127	0.508328820577318	-2.32384	0.02013410255107	0.232100939758215
CROCC2	16.7990027962908	-1.06465	0.459484828023921	-2.31706	0.0205004737221202	0.233422523183855
TTTY14	3.70449892343397	-3.36882	1.45765418798698	-2.31113	0.020825908845977	0.23520019062305
LINC02288	13.5730164508166	-1.21715	0.526808950255069	-2.31041	0.0208652640415116	0.235312171557265
LRFN2	3.76429402068169	-1.0829	0.4694671276523	-2.30665	0.0210743101463108	0.236221883177017
FAM171A2	2.32834653359274	-1.01018	0.440000187606457	-2.29587	0.0216835222824869	0.239332231177469
SUCLA2-AS1	0.9893465644761	-1.44035	0.62871602659362	-2.29094	0.0219666607664694	0.24113929579346
AC021483.1	1.52659385851214	-1.47062	0.642677658805049	-2.28826	0.0221222177450631	0.241958595547283
AC105339.5	1.4539195198195	-1.3946	0.609725679095954	-2.28725	0.0221812091912591	0.242160896328123
AP004608.1	9.97264575236293	-1.00477	0.440561004763099	-2.28066	0.0225685905518736	0.244161323383454
APOBEC3B	24.6302963273935	-1.10321	0.484546960620977	-2.27678	0.0227994539254608	0.245769688101407
AC022217.3	1.07956747081189	-1.6602	0.730240140147056	-2.2735	0.0229959130927768	0.246494760029375
AC104024.1	5.45840371248325	-1.0398	0.458329594332046	-2.26867	0.0232885851350606	0.2475835361914
ADAMTSL2	1.87663206956296	-1.32752	0.585336752335254	-2.26797	0.0233313117171419	0.247677368166829
TTTY10	3.00806348237729	-2.72941	1.20791691931604	-2.2596	0.0238460846993	0.250464781991989
AC006946.2	2.79351345450683	-1.21275	0.53742126686283	-2.25662	0.0240320919962476	0.251138479128914
AC006960.2	1.57659317083406	-1.33862	0.593446235239413	-2.25568	0.0240908723890478	0.251529318003503
DUOXA1	2.44178016377369	-1.16536	0.519399722171315	-2.24366	0.0248541293579358	0.255813586162575
RGPD2	16.4398145286276	-1.11617	0.499252163679282	-2.23568	0.0253730571255185	0.257968450389757
AL035251.1	1.12835864419845	-1.74467	0.783611858167645	-2.22645	0.0259841338562441	0.26005877901312
SNORD88A	1.84561060081609	-1.11172	0.499425790154792	-2.22599	0.0260149892081297	0.260258695883924
AC005355.2	1.71262217681369	-1.21186	0.545060572746184	-2.22335	0.0261919451190592	0.260603358487322
AL008628.1	1.15498442972726	-1.42218	0.642164767896227	-2.21467	0.0267828991857737	0.263471912943232
AL163541.1	10.4241736984553	-1.25784	0.568925771403595	-2.21091	0.0270421673438648	0.26477635811103
LINC02413	5.35732177176886	-1.00663	0.456279884382534	-2.20617	0.0273718607569482	0.265829008475049
TMSB4Y	8.17734587581853	-3.19011	1.45063115738994	-2.19912	0.0278694115746771	0.268588366183028
DGKK	11.2079927359786	-1.127	0.514175570769296	-2.19186	0.0283893005217856	0.271737522401405
BIRC7	3.18714313223372	-1.76152	0.807411572417675	-2.18168	0.0291328037408617	0.275058741523707
ALG1L	1.21691477341797	-1.2366	0.567425207873117	-2.17932	0.0293078848101121	0.276110517785696
LINC01118	1.14499220176648	-1.29031	0.592885019665091	-2.17633	0.0295309063198364	0.277082335790531
AC087343.1	2.67711546611552	-1.01483	0.466930077962366	-2.1734	0.0297498561380865	0.277866676619691
EFHD1	2.63672617918224	-1.25838	0.579941932078232	-2.16984	0.0300192981052264	0.279184141009726
FIGNL2-DT	0.410172852847815	-1.80547	0.833665706652997	-2.1657	0.0303340750063234	0.281019006255328
FAM182B	2.93791328847395	-1.20265	0.555929947696073	-2.16332	0.0305166342808789	0.281293985355924
AC006378.1	4.26449416453646	-1.49384	0.690648955489842	-2.16296	0.030544389747741	0.281441372405995
SMIM17	1.56526273945491	-1.21067	0.565104726696358	-2.14238	0.0321631210617043	0.289204530138199
ABCA11P	3.67300741530382	-1.35893	0.649794240146882	-2.09133	0.0364987288771847	0.30494222659527
BNIP3P9	2.48957505556819	-1.05871	0.508475984461492	-2.08212	0.0373312541447718	0.308556875999634
FSIP2	2.42471907230754	-1.18816	0.57099392206153	-2.08086	0.0374464241951429	0.30894347228025
FTH1P5	1.16470437858405	-1.30225	0.626718812762512	-2.07788	0.0377200299498871	0.30941807832692
ALG1L10P	1.41232793322752	-1.17732	0.5686474008778	-2.07038	0.0384168538923604	0.31150787176116
CASP16P	1.06165931682933	-1.43169	0.695318348757512	-2.05904	0.0394901530177183	0.315815600195193
AP006621.2	1.65925181448533	-1.24842	0.608574267662124	-2.05138	0.0402297554833129	0.318324760556019
TRDD3	2.74237054779669	-1.08471	0.533323107731596	-2.03387	0.0419642171747065	0.325134171104887
PWP2	20.3098079789985	-1.33917	0.671418760482639	-1.99454	0.0460932231120363	0.339455017499972
AL645940.1	4.35844138395777	-1.11436	0.559519134262445	-1.99165	0.0464099413489247	0.340502111536368
SNORD12C	4.05127308427962	-1.0736	0.54033864146654	-1.9869	0.0469336961908494	0.341880421047983
IGKV2-26	3.7896508661956	-1.33026	0.669745906604014	-1.98622	0.047009131997706	0.342092618614276
AC005796.1	0.880001492573375	-1.41409	0.71223392012242	-1.98543	0.0470963191320704	0.342518684596876
LINC02414	1.50832851316508	-1.21707	0.618347871432147	-1.96826	0.0490377075289937	0.347416454083478
AC244213.1	1.24081928749053	-2.0598	1.04778831971557	-1.96586	0.0493149968817424	0.348688744795363
AC134878.2	1.14564406425994	-1.80898	0.922134900442961	-1.96173	0.0497938029094272	0.350520237078723
